# Supplementary material for: Temporal measures of oropharyngeal swallowing events identified using ultrasound imaging in healthy young adults
Source: PLoS One. 2022 Jun 28;17(6):e0270704. doi: 10.1371/journal.pone.0270704 (PMC9239467; doi:10.1371/journal.pone.0270704)
Supplement: S1 Data — (XLSX) [file pone.0270704.s001.xlsx]

## Sheet: raw frame no.
							Frames
Subject	Gender	Examiner	Gelpad	Trial	Size	Consistency	SS	GHS	GHM	GHR	HBS	HBM	HBR	TBS	TBM	TBR
F01	1	1	2	3	1	1	160	167	171	183	166	172	181	168	173	186
F01	1	1	2	3	5	2	267	276	282	291	274	279	292	278	282	296
F01	1	1	2	3	10	2	256	258	264	273	257	263	271	262	265	277
F01	1	1	2	3	5	3	238	257	262	271	258	265	271	261	266	278
F01	1	1	2	3	10	3	293	312	315	325	309	314	323	314	318	328
F02	1	1	2	3	1	1	517	532	542	562	533	540	549	522	540	563
F02	1	1	2	3	5	2	592	596	602	616	599	605	613	599	606	616
F02	1	1	2	3	10	2	307	309	319	331	310	319	332	312	321	332
F02	1	1	2	3	5	3	313	313	321	330	314	322	331	318	323	338
F02	1	1	2	3	10	3	320	321	325	334	320	329	335	324	330	340
F03	1	1	1	3	1	1	580	585	590	605	584	587	605	586	589	607
F03	1	1	1	3	5	2	316	320	322	339	319	324	338	322	327	336
F03	1	1	1	3	10	2	291	292	294	312	292	297	310	293	302	312
F03	1	1	1	3	5	3	368	370	374	384	368	374	384	374	377	383
F03	1	1	1	3	10	3	366	369	372	384	368	371	392	371	375	389
F04	1	1	1	3	1	1	?	327	336	343	327	336	344	327	336	345
F04	1	1	1	3	5	2	447	450	454	465	448	455	464	451	458	466
F04	1	1	1	3	10	2	360	365	372	381	362	369	380	368	373	382
F04	1	1	1	4	5	3	310	314	318	327	312	318	327	315	322	331
F04	1	1	1	3	10	3	521	527	533	540	524	531	540	531	534	542
F05	1	1	2	3	1	1	381	385	390	406	385	400	406	389	400	408
F05	1	1	2	3	5	2	454	459	469	479	457	470	479	460	470	480
F05	1	1	2	3	10	2	302	309	316	328	310	321	329	311	321	330
F05	1	1	2	4	5	3	403	415	428	438	415	428	436	419	428	438
F05	1	1	2	3	10	3	343	347	356	363	345	356	365	351	357	366
F06	1	1	2	3	1	1	210	211	221	232	211	221	228	213	222	231
F06	1	1	2	3	5	2	452	455	460	470	455	460	476	456	463	476
F06	1	1	2	3	10	2	425	437	442	457	436	445	455	438	446	457
F06	1	1	2	3	5	3	371	372	377	389	369	376	389	374	378	392
F06	1	1	2	4	10	3	400	401	407	415	397	404	415	403	408	415
F07	1	1	2	3	1	1	209	222	232	240	221	230	235	222	233	241
F07	1	1	2	3	5	2	315	315	328	337	317	323	336	318	325	339
F07	1	1	2	3	10	2	358	362	366	373	359	366	379	363	367	380
F07	1	1	2	4	5	3	599	605	612	624	605	609	622	608	615	627
F07	1	1	2	3	10	3	884	890	895	906	888	893	905	891	899	908
F08	1	1	2	3	1	1	187	157	191	207	157	196	213	190	204	215
F08	1	1	2	3	5	2	358	360	363	376	359	362	375	362	370	376
F08	1	1	2	3	10	2	346	348	353	358	346	358	364	353	358	365
F08	1	1	2	3	5	3	328	284	290	349	333	338	350	334	341	351
F08	1	1	2	3	10	3	379	382	389	401	383	388	399	389	393	401
F09	1	1	1	3	1	1	298	297	302	324	311	318	324	312	322	327
F09	1	1	1	3	5	2	371	380	384	396	376	382	395	382	389	396
F09	1	1	1	4	10	2	289	292	297	303	290	295	305	297	301	310
F09	1	1	1	3	5	3	290	295	300	307	295	301	307	297	303	310
F09	1	1	1	4	10	3	451	455	463	467	455	459	466	458	463	471
F10	1	1	2	3	1	1	325	346	353	361	344	354	359	345	354	362
F10	1	1	2	3	5	2	400	400	415	425	403	415	424	409	415	425
F10	1	1	2	4	10	2	784	787	792	805	782	794	805	787	794	831
F10	1	1	2	3	5	3	437	442	446	459	440	451	462	444	451	464
F10	1	1	2	4	10	3	478	483	489	507	483	488	505	485	492	502
F11	1	1	2	3	1	1	150	161	171	186	159	171	187	161	171	180
F11	1	1	2	3	5	2	674	677	683	703	676	686	703	681	687	696
F11	1	1	2	3	10	2	374	373	386	403	377	384	402	381	387	396
F11	1	1	2	3	5	3	677	684	688	703	680	689	702	684	690	698
F11	1	1	2	3	10	3	442	449	453	461	448	454	463	451	455	469
F12	1	1	2	3	1	1	209	211	226	236	215	223	234	218	225	234
F12	1	1	2	3	5	2	459	463	474	485	461	475	484	468	473	484
F12	1	1	2	3	10	2	512	513	518	536	509	518	534	516	523	534
F12	1	1	2	3	5	3	386	394	401	415	393	401	413	399	404	416
F12	1	1	2	3	10	3	643	648	655	674	647	654	668	651	659	671
F13*	1	1	2	1	1	1	320	323	342	350	334	340	354	334	346	354
F13*	1	1	2	3	5	2	478	476	498	506	486	495	506	488	495	508
F13*	1	1	2	3	10	2	247	259	270	280	260	269	274	261	268	278
F14	1	1	2	3	1	1	127	133	142	152	133	140	151	135	143	157
F14	1	1	2	3	5	2	255	259	268	279	259	267	278	265	268	281
F14	1	1	2	3	10	2	360	366	373	386	367	374	385	368	375	388
F14	1	1	2	3	5	3	230	235	246	254	236	241	254	239	246	256
F14	1	1	2	3	10	3	277	286	292	306	286	293	305	289	297	306
F15*	1	1	2	3	1	1	223	224	228	242	224	231	238	228	234	245
F15*	1	1	2	3	5	2	334	336	340	352	335	341	351	339	345	354
F15*	1	1	2	3	10	2	407	408	413	423	407	410	424	413	416	425
F15*	1	1	2	1	5	3	1172	1177	1183	1192	1179	1183	1192	1181	1188	1196
F16	1	1	2	3	1	1	241	251	263	272	251	260	271	251	264	274
F16	1	1	2	3	5	2	190	186	201	212	191	198	209	195	200	213
F16	1	1	2	3	10	2	293	298	301	313	290	304	315	299	306	316
F16	1	1	2	3	5	3	345	356	365	372	355	362	371	357	365	372
F16	1	1	2	3	10	3	264	272	278	292	270	279	291	275	281	291
F17	1	1	2	3	1	1	236	239	248	259	238	248	257	240	248	257
F17	1	1	2	3	5	2	244	247	251	267	245	251	266	248	258	266
F17	1	1	2	3	10	2	292	296	305	315	294	300	312	297	306	314
F17	1	1	2	3	5	3	268	267	285	297	280	287	294	283	288	296
F17	1	1	2	3	10	3	384	402	405	418	400	405	415	403	410	418
F18	1	1	2	3	1	1	252	264	271	276	263	269	275	264	270	277
F18	1	1	2	3	5	2	376	379	386	396	379	389	395	384	389	396
F18	1	1	2	3	10	2	266	270	280	289	268	277	288	271	279	289
F18	1	1	2	3	5	3	525	529	535	547	529	533	547	534	538	546
F18	1	1	2	3	10	3	546	548	554	568	548	552	566	553	558	569
F19	1	1	2	3	1	1	?	144	151	160	143	150	160	144	150	161
F19	1	1	2	4	5	2	?	439	446	459	435	445	457	445	448	458
F19	1	1	2	3	10	2	?	595	606	617	595	603	615	603	606	617
F19	1	1	2	3	5	3	316	319	328	337	319	324	334	321	327	337
F19	1	1	2	4	10	3	475	477	484	493	477	480	489	479	485	494
F20	1	1	2	3	1	1	234	234	246	258	234	240	264	238	246	264
F20	1	1	2	3	5	2	320	321	333	341	316	329	338	323	331	343
F20	1	1	2	3	10	2	439	441	447	460	437	447	458	444	450	463
F20	1	1	2	3	5	3	316	321	325	336	318	328	335	323	328	335
F20	1	1	2	3	10	3	290	292	299	309	290	299	308	298	302	313
F21	1	1	2	3	1	1	198	203	216	223	205	215	224	207	216	224
F21	1	1	2	3	5	2	390	394	405	415	397	405	414	403	406	413
F21	1	1	2	3	10	2	432	434	444	452	431	443	451	438	444	452
F21	1	1	2	4	5	3	214	224	230	244	224	232	242	228	234	242
F21	1	1	2	4	10	3	318	322	331	343	323	329	341	329	333	343
F22	1	1	2	3	1	1	266	268	275	283	266	275	282	271	274	282
F22	1	1	2	3	5	2	272	273	279	290	275	282	288	278	281	289
F22	1	1	2	3	10	2	331	331	336	346	332	342	345	336	339	346
F22	1	1	2	4	5	3	305	307	311	319	305	312	320	309	312	322
F22	1	1	2	3	10	3	358	358	364	374	358	367	374	363	367	375
M01	2	1	2	3	1	1	989	993	1000	1008	991	1002	1008	993	1002	1011
M01	2	1	2	3	5	2	579	582	587	602	584	588	602	585	594	602
M01	2	1	2	3	10	2	377	383	389	403	384	392	400	386	392	403
M01	2	1	2	3	5	3	368	380	385	400	381	388	397	383	391	399
M01	2	1	2	3	10	3	431	443	445	463	443	448	464	445	455	465
M02	2	1	2	3	1	1	828	829	842	850	831	841	851	831	842	852
M02	2	1	2	3	5	2	279	288	294	302	286	295	304	288	297	307
M02	2	1	2	3	5	3	330	334	342	351	334	342	351	336	344	353
M02	2	1	2	3	10	2	350	353	361	370	353	363	370	354	364	373
M02	2	1	2	3	10	3	369	370	377	388	370	379	387	374	381	389
M03	2	1	2	3	1	1	308	309	320	327	308	319	328	311	320	330
M03	2	1	2	3	5	2	380	382	385	394	380	387	395	382	392	399
M03	2	1	2	3	10	2	360	361	365	375	359	365	377	361	365	378
M03	2	1	2	3	5	3	450	455	461	472	455	461	471	458	461	472
M03	2	1	2	3	10	3	478	481	486	498	481	486	496	483	488	498
M04	2	1	1	2	1	1	?	223	226	232	218	226	233	223	226	234
M04	2	1	1	4	5	2	318	320	328	338	320	329	335	323	329	337
M04	2	1	1	3	10	2	311	315	322	331	314	323	330	318	324	333
M04	2	1	1	3	5	3	319	323	327	336	321	328	335	325	330	336
M04	2	1	1	4	10	3	361	373	379	388	373	379	387	374	381	389
M05	2	1	2	3	1	1	336	337	346	356	325	347	355	342	347	356
M05	2	1	2	3	5	2	346	351	354	364	349	355	365	352	355	366
M05	2	1	2	3	10	2	265	266	271	286	266	270	285	268	271	286
M05	2	1	2	4	5	3	209	218	223	234	217	221	234	221	225	234
M05	2	1	2	3	10	3	223	231	237	245	227	237	246	233	238	248
M07	2	1	2	3	1	1	?	192	205	209	190	205	208	192	206	210
M07	2	1	2	3	5	2	276	280	291	298	278	290	296	281	291	298
M07	2	1	2	3	10	2	223	224	234	241	223	234	241	229	235	242
M07	2	1	2	3	5	3	306	320	329	338	320	330	336	320	330	337
M07	2	1	2	4	10	3	270	276	282	289	273	282	289	276	282	291
M09	2	1	2	3	1	1	182	186	192	208	187	195	207	187	194	210
M09	2	1	2	4	5	2	269	274	277	292	272	279	292	275	279	293
M09	2	1	2	3	10	2	301	306	311	325	307	311	325	308	312	325
M09	2	1	2	4	5	3	275	282	286	298	281	286	299	284	287	298
M09	2	1	2	3	10	3	386	391	396	409	391	397	408	392	397	408
M10	2	1	2	3	1	1	93	97	102	115	98	105	113	99	104	116
M10	2	1	2	3	5	2	175	180	187	199	178	189	196	183	189	198
M10	2	1	2	4	10	2	300	305	314	324	305	318	324	312	318	327
M10	2	1	2	3	5	3	250	242	260	267	253	260	266	254	261	267
M10	2	1	2	3	10	3	219	223	231	237	223	231	236	227	230	238
M11	2	1	2	2	1	1	225	236	241	247	239	247	253	239	247	258
M11	2	1	2	3	5	2	243	251	258	266	250	258	268	253	258	269
M11	2	1	2	3	10	2	292	296	300	313	298	302	312	300	305	321
M11	2	1	2	4	5	3	330	337	344	353	338	348	354	339	345	355
M11	2	1	2	3	10	3	322	323	336	345	324	332	344	327	333	343
M12	2	1	1	3	1	1	123	126	135	144	126	138	144	132	138	145
M12	2	1	1	3	5	2	227	232	239	246	231	240	247	236	241	249
M12	2	1	1	3	10	2	484	385	393	399	385	392	402	390	395	402
M12	2	1	1	5	5	3	217	221	240	249	232	241	249	236	241	250
M12	2	1	1	3	10	3	289	290	297	321	303	310	320	303	310	322
M13	2	1	2	3	1	1	360	363	373	382	362	372	380	366	373	384
M13	2	1	2	4	5	2	272	274	283	291	271	282	290	275	281	295
M13	2	1	2	5	10	2	461	465	474	484	466	474	482	469	474	487
M13	2	1	2	5	5	3	385	387	397	405	386	394	406	390	397	417
M13	2	1	2	3	10	3	427	430	435	452	430	435	449	433	436	457
M14	2	1	2	3	1	1	277	284	292	300	281	292	298	286	293	300
M14	2	1	2	3	5	2	325	328	333	345	328	335	345	331	336	345
M14	2	1	2	3	10	2	380	385	390	400	383	392	400	387	392	401
M14	2	1	2	3	5	3	299	306	311	322	305	312	322	309	313	322
M14	2	1	2	3	10	3	314	319	325	334	319	325	335	321	328	334
M15	2	1	2	3	1	1	230	235	256	260	245	254	259	246	254	262
M15	2	1	2	3	5	2	416	425	435	440	425	434	440	428	434	441
M15	2	1	2	3	10	2	376	379	384	392	377	387	392	382	387	394
M15	2	1	2	4	5	3	521	529	536	543	528	536	543	532	536	544
M15	2	1	2	3	10	3	313	324	332	339	323	331	339	327	332	339
M16	2	1	2	3	1	1	257	269	275	279	264	275	277	265	273	280
M16	2	1	2	2	5	2	230	239	249	252	236	247	252	240	249	254
M16	2	1	2	3	10	2	275	284	288	301	283	292	301	285	293	301
M16	2	1	2	3	5	3	360	364	373	380	363	371	381	365	372	383
M16	2	1	2	4	10	3	369	382	390	401	382	390	399	386	391	400
M17	2	1	1	3	1	1	216	218	229	233	219	226	234	221	226	242
M17	2	1	1	3	5	2	261	271	276	280	264	275	282	270	276	289
M17	2	1	1	3	10	2	470	469	481	487	471	481	488	477	483	491
M17	2	1	1	3	5	3	283	284	291	300	283	290	301	287	294	303
M17	2	1	1	3	10	3	316	318	326	337	317	326	333	324	328	343
M18	2	1	2	3	1	1	342	343	353	362	343	353	366	346	353	368
M18	2	1	2	3	5	2	288	287	294	312	286	292	311	289	294	308
M18	2	1	2	3	10	2	284	285	291	309	283	290	308	288	294	307
M18	2	1	2	4	5	3	336	337	345	357	337	346	357	339	348	355
M18	2	1	2	3	10	3	323	325	334	346	326	334	345	329	337	351
M19	2	1	2	3	5	2	383	382	397	404	382	394	405	387	395	405
M19	2	1	2	4	10	2	351	354	363	377	351	363	373	357	365	378
M19	2	1	2	3	5	3	320	330	338	346	331	339	348	332	341	350
M19	2	1	2	4	10	3	305	320	326	338	317	325	337	323	330	340
M20	2	1	2	1	1	1	231	231	238	258	248	252	260	236	251	263
M20	2	1	2	4	5	2	259	263	269	287	262	269	286	266	269	287
M20	2	1	2	3	10	2	334	334	339	357	334	339	355	337	342	357
M20	2	1	2	4	5	3	316	317	321	327	316	321	330	318	324	335
M20	2	1	2	3	10	3	321	321	328	336	321	326	338	324	330	340
M21	2	1	1	3	1	1	205	213	216	225	211	218	225	213	218	228
M21	2	1	1	3	5	2	405	409	415	422	409	414	423	411	415	426
M21	2	1	1	3	10	2	219	219	225	234	220	225	232	221	227	238
M21	2	1	1	4	5	3	238	241	247	255	240	246	256	243	248	261
M21	2	1	1	4	10	3	347	349	354	364	349	354	366	351	355	371

## Sheet: adherence
							Frames														HBS<TBS			HBS<TBM			HBS<TBR			TBS<HBM			HBM<TBM			HBM<TBR			TBS<HBR			TBM<HBR			HBR<TBR			HBM<TBS
Subject	Gender	Examiner	Gelpad	Trial	Size	Consistency	SS	GHS	GHM	GHR	HBS	HBM	HBR	TBS	TBM	TBR		adhere to the whole sequence? (1=Y, 0=N)	Adhere to the sequence except for HBR<TBR (1=Y, 0=N)		HBS<TBS	<0	< or equal 0	HBS<TBM	<0(HBS<TBM)	<=0(HBS<TBM)	HBS<TBR	<0(HBS<TBR)	<=0(HBS<TBR)	TBS<HBM	<0(TBS<HBM)	<=0(TBS<HBM)	HBM<TBM	<0(HBM<TBM)	<=0(HBM<TBM)	HBM<TBR	<0(HBM<TBR)	<=0(HBM<TBR)	TBS<HBR	<0(TBS<HBR)	<=0(TBS<HBR)	TBM<HBR	<0(TBM<HBR)	<=0(TBM<HBR)	HBR<TBR	<0(HBR<TBR)	<=0(HBR<TBR)	HBM<TBS	<0(HBM<TBS)
F01	1	1	2	3	1	1	160	167	171	183	166	172	181	168	173	186					2	0	0	7	0	0	20	0	0	4	0	0	1	0	0	14	0	0	13	0	0	8	0	0	5	0	0	-4	1
F01	1	1	2	3	5	2	267	276	282	291	274	279	292	278	282	296		1	1		4	0	0	8	0	0	22	0	0	1	0	0	3	0	0	17	0	0	14	0	0	10	0	0	4	0	0	-1	1
F01	1	1	2	3	10	2	256	258	264	273	257	263	271	262	265	277		1	1		5	0	0	8	0	0	20	0	0	1	0	0	2	0	0	14	0	0	9	0	0	6	0	0	6	0	0	-1	1
F01	1	1	2	3	5	3	238	257	262	271	258	265	271	261	266	278		1	1		3	0	0	8	0	0	20	0	0	4	0	0	1	0	0	13	0	0	10	0	0	5	0	0	7	0	0	-4	1
F01	1	1	2	3	10	3	293	312	315	325	309	314	323	314	318	328		1	1		5	0	0	9	0	0	19	0	0	0	0	1	4	0	0	14	0	0	9	0	0	5	0	0	5	0	0	0	0
F02	1	1	2	3	1	1	517	532	542	562	533	540	549	522	540	563			1		-11	1	1	7	0	0	30	0	0	18	0	0	0	0	1	23	0	0	27	0	0	9	0	0	14	0	0	-18	1
F02	1	1	2	3	5	2	592	596	602	616	599	605	613	599	606	616		1	1		0	0	1	7	0	0	17	0	0	6	0	0	1	0	0	11	0	0	14	0	0	7	0	0	3	0	0	-6	1
F02	1	1	2	3	10	2	307	309	319	331	310	319	332	312	321	332		1	1		2	0	0	11	0	0	22	0	0	7	0	0	2	0	0	13	0	0	20	0	0	11	0	0	0	0	1	-7	1
F02	1	1	2	3	5	3	313	313	321	330	314	322	331	318	323	338		1	1		4	0	0	9	0	0	24	0	0	4	0	0	1	0	0	16	0	0	13	0	0	8	0	0	7	0	0	-4	1
F02	1	1	2	3	10	3	320	321	325	334	320	329	335	324	330	340		1	1		4	0	0	10	0	0	20	0	0	5	0	0	1	0	0	11	0	0	11	0	0	5	0	0	5	0	0	-5	1
F03	1	1	1	3	1	1	580	585	590	605	584	587	605	586	589	607			1		2	0	0	5	0	0	23	0	0	1	0	0	2	0	0	20	0	0	19	0	0	16	0	0	2	0	0	-1	1
F03	1	1	1	3	5	2	316	320	322	339	319	324	338	322	327	336		1	1		3	0	0	8	0	0	17	0	0	2	0	0	3	0	0	12	0	0	16	0	0	11	0	0	-2	1	1	-2	1
F03	1	1	1	3	10	2	291	292	294	312	292	297	310	293	302	312		1	1		1	0	0	10	0	0	20	0	0	4	0	0	5	0	0	15	0	0	17	0	0	8	0	0	2	0	0	-4	1
F03	1	1	1	3	5	3	368	370	374	384	368	374	384	374	377	383		1	1		6	0	0	9	0	0	15	0	0	0	0	1	3	0	0	9	0	0	10	0	0	7	0	0	-1	1	1	0	0
F03	1	1	1	3	10	3	366	369	372	384	368	371	392	371	375	389		1	1		3	0	0	7	0	0	21	0	0	0	0	1	4	0	0	18	0	0	21	0	0	17	0	0	-3	1	1	0	0
F04	1	1	1	3	1	1	?	327	336	343	327	336	344	327	336	345			1		0	0	1	9	0	0	18	0	0	9	0	0	0	0	1	9	0	0	17	0	0	8	0	0	1	0	0	-9	1
F04	1	1	1	3	5	2	447	450	454	465	448	455	464	451	458	466		1	1		3	0	0	10	0	0	18	0	0	4	0	0	3	0	0	11	0	0	13	0	0	6	0	0	2	0	0	-4	1
F04	1	1	1	3	10	2	360	365	372	381	362	369	380	368	373	382		1	1		6	0	0	11	0	0	20	0	0	1	0	0	4	0	0	13	0	0	12	0	0	7	0	0	2	0	0	-1	1
F04	1	1	1	4	5	3	310	314	318	327	312	318	327	315	322	331		1	1		3	0	0	10	0	0	19	0	0	3	0	0	4	0	0	13	0	0	12	0	0	5	0	0	4	0	0	-3	1
F04	1	1	1	3	10	3	521	527	533	540	524	531	540	531	534	542		1	1		7	0	0	10	0	0	18	0	0	0	0	1	3	0	0	11	0	0	9	0	0	6	0	0	2	0	0	0	0
F05	1	1	2	3	1	1	381	385	390	406	385	400	406	389	400	408			1		4	0	0	15	0	0	23	0	0	11	0	0	0	0	1	8	0	0	17	0	0	6	0	0	2	0	0	-11	1
F05	1	1	2	3	5	2	454	459	469	479	457	470	479	460	470	480		1	1		3	0	0	13	0	0	23	0	0	10	0	0	0	0	1	10	0	0	19	0	0	9	0	0	1	0	0	-10	1
F05	1	1	2	3	10	2	302	309	316	328	310	321	329	311	321	330		1	1		1	0	0	11	0	0	20	0	0	10	0	0	0	0	1	9	0	0	18	0	0	8	0	0	1	0	0	-10	1
F05	1	1	2	4	5	3	403	415	428	438	415	428	436	419	428	438		1	1		4	0	0	13	0	0	23	0	0	9	0	0	0	0	1	10	0	0	17	0	0	8	0	0	2	0	0	-9	1
F05	1	1	2	3	10	3	343	347	356	363	345	356	365	351	357	366		1	1		6	0	0	12	0	0	21	0	0	5	0	0	1	0	0	10	0	0	14	0	0	8	0	0	1	0	0	-5	1
F06	1	1	2	3	1	1	210	211	221	232	211	221	228	213	222	231			1		2	0	0	11	0	0	20	0	0	8	0	0	1	0	0	10	0	0	15	0	0	6	0	0	3	0	0	-8	1
F06	1	1	2	3	5	2	452	455	460	470	455	460	476	456	463	476		1	1		1	0	0	8	0	0	21	0	0	4	0	0	3	0	0	16	0	0	20	0	0	13	0	0	0	0	1	-4	1
F06	1	1	2	3	10	2	425	437	442	457	436	445	455	438	446	457		1	1		2	0	0	10	0	0	21	0	0	7	0	0	1	0	0	12	0	0	17	0	0	9	0	0	2	0	0	-7	1
F06	1	1	2	3	5	3	371	372	377	389	369	376	389	374	378	392		1	1		5	0	0	9	0	0	23	0	0	2	0	0	2	0	0	16	0	0	15	0	0	11	0	0	3	0	0	-2	1
F06	1	1	2	4	10	3	400	401	407	415	397	404	415	403	408	415		1	1		6	0	0	11	0	0	18	0	0	1	0	0	4	0	0	11	0	0	12	0	0	7	0	0	0	0	1	-1	1
F07	1	1	2	3	1	1	209	222	232	240	221	230	235	222	233	241			1		1	0	0	12	0	0	20	0	0	8	0	0	3	0	0	11	0	0	13	0	0	2	0	0	6	0	0	-8	1
F07	1	1	2	3	5	2	315	315	328	337	317	323	336	318	325	339		1	1		1	0	0	8	0	0	22	0	0	5	0	0	2	0	0	16	0	0	18	0	0	11	0	0	3	0	0	-5	1
F07	1	1	2	3	10	2	358	362	366	373	359	366	379	363	367	380		1	1		4	0	0	8	0	0	21	0	0	3	0	0	1	0	0	14	0	0	16	0	0	12	0	0	1	0	0	-3	1
F07	1	1	2	4	5	3	599	605	612	624	605	609	622	608	615	627		1	1		3	0	0	10	0	0	22	0	0	1	0	0	6	0	0	18	0	0	14	0	0	7	0	0	5	0	0	-1	1
F07	1	1	2	3	10	3	884	890	895	906	888	893	905	891	899	908		1	1		3	0	0	11	0	0	20	0	0	2	0	0	6	0	0	15	0	0	14	0	0	6	0	0	3	0	0	-2	1
F08	1	1	2	3	1	1	187	157	191	207	157	196	213	190	204	215			1		33	0	0	47	0	0	58	0	0	6	0	0	8	0	0	19	0	0	23	0	0	9	0	0	2	0	0	-6	1
F08	1	1	2	3	5	2	358	360	363	376	359	362	375	362	370	376		1	1		3	0	0	11	0	0	17	0	0	0	0	1	8	0	0	14	0	0	13	0	0	5	0	0	1	0	0	0	0
F08	1	1	2	3	10	2	346	348	353	358	346	358	364	353	358	365		1	1		7	0	0	12	0	0	19	0	0	5	0	0	0	0	1	7	0	0	11	0	0	6	0	0	1	0	0	-5	1
F08	1	1	2	3	5	3	328	284	290	349	333	338	350	334	341	351		1	1		1	0	0	8	0	0	18	0	0	4	0	0	3	0	0	13	0	0	16	0	0	9	0	0	1	0	0	-4	1
F08	1	1	2	3	10	3	379	382	389	401	383	388	399	389	393	401		0	0		6	0	0	10	0	0	18	0	0	-1	1	1	5	0	0	13	0	0	10	0	0	6	0	0	2	0	0	1	0
F09	1	1	1	3	1	1	298	297	302	324	311	318	324	312	322	327					1	0	0	11	0	0	16	0	0	6	0	0	4	0	0	9	0	0	12	0	0	2	0	0	3	0	0	-6	1
F09	1	1	1	3	5	2	371	380	384	396	376	382	395	382	389	396		1	1		6	0	0	13	0	0	20	0	0	0	0	1	7	0	0	14	0	0	13	0	0	6	0	0	1	0	0	0	0
F09	1	1	1	4	10	2	289	292	297	303	290	295	305	297	301	310		0	0		7	0	0	11	0	0	20	0	0	-2	1	1	6	0	0	15	0	0	8	0	0	4	0	0	5	0	0	2	0
F09	1	1	1	3	5	3	290	295	300	307	295	301	307	297	303	310		1	1		2	0	0	8	0	0	15	0	0	4	0	0	2	0	0	9	0	0	10	0	0	4	0	0	3	0	0	-4	1
F09	1	1	1	4	10	3	451	455	463	467	455	459	466	458	463	471		1	1		3	0	0	8	0	0	16	0	0	1	0	0	4	0	0	12	0	0	8	0	0	3	0	0	5	0	0	-1	1
F10	1	1	2	3	1	1	325	346	353	361	344	354	359	345	354	362			1		1	0	0	10	0	0	18	0	0	9	0	0	0	0	1	8	0	0	14	0	0	5	0	0	3	0	0	-9	1
F10	1	1	2	3	5	2	400	400	415	425	403	415	424	409	415	425		1	1		6	0	0	12	0	0	22	0	0	6	0	0	0	0	1	10	0	0	15	0	0	9	0	0	1	0	0	-6	1
F10	1	1	2	4	10	2	784	787	792	805	782	794	805	787	794	831		1	1		5	0	0	12	0	0	49	0	0	7	0	0	0	0	1	37	0	0	18	0	0	11	0	0	26	0	0	-7	1
F10	1	1	2	3	5	3	437	442	446	459	440	451	462	444	451	464		1	1		4	0	0	11	0	0	24	0	0	7	0	0	0	0	1	13	0	0	18	0	0	11	0	0	2	0	0	-7	1
F10	1	1	2	4	10	3	478	483	489	507	483	488	505	485	492	502		0	1		2	0	0	9	0	0	19	0	0	3	0	0	4	0	0	14	0	0	20	0	0	13	0	0	-3	1	1	-3	1
F11	1	1	2	3	1	1	150	161	171	186	159	171	187	161	171	180			1		2	0	0	12	0	0	21	0	0	10	0	0	0	0	1	9	0	0	26	0	0	16	0	0	-7	1	1	-10	1
F11	1	1	2	3	5	2	674	677	683	703	676	686	703	681	687	696		0	1		5	0	0	11	0	0	20	0	0	5	0	0	1	0	0	10	0	0	22	0	0	16	0	0	-7	1	1	-5	1
F11	1	1	2	3	5	3	677	684	688	703	680	689	702	684	690	698		0	1		4	0	0	10	0	0	18	0	0	5	0	0	1	0	0	9	0	0	18	0	0	12	0	0	-4	1	1	-5	1
F11	1	1	2	3	10	2	374	373	386	403	377	384	402	381	387	396		0	1		4	0	0	10	0	0	19	0	0	3	0	0	3	0	0	12	0	0	21	0	0	15	0	0	-6	1	1	-3	1
F11	1	1	2	3	10	3	442	449	453	461	448	454	463	451	455	469		1	1		3	0	0	7	0	0	21	0	0	3	0	0	1	0	0	15	0	0	12	0	0	8	0	0	6	0	0	-3	1
F12	1	1	2	3	1	1	209	211	226	236	215	223	234	218	225	234					3	0	0	10	0	0	19	0	0	5	0	0	2	0	0	11	0	0	16	0	0	9	0	0	0	0	1	-5	1
F12	1	1	2	3	5	2	459	463	474	485	461	475	484	468	473	484		0	0		7	0	0	12	0	0	23	0	0	7	0	0	-2	1	1	9	0	0	16	0	0	11	0	0	0	0	1	-7	1
F12	1	1	2	3	10	2	512	513	518	536	509	518	534	516	523	534		1	1		7	0	0	14	0	0	25	0	0	2	0	0	5	0	0	16	0	0	18	0	0	11	0	0	0	0	1	-2	1
F12	1	1	2	3	5	3	386	394	401	415	393	401	413	399	404	416		1	1		6	0	0	11	0	0	23	0	0	2	0	0	3	0	0	15	0	0	14	0	0	9	0	0	3	0	0	-2	1
F12	1	1	2	3	10	3	643	648	655	674	647	654	668	651	659	671		1	1		4	0	0	12	0	0	24	0	0	3	0	0	5	0	0	17	0	0	17	0	0	9	0	0	3	0	0	-3	1
F13*	1	1	2	1	1	1	320	323	342	350	334	340	354	334	346	354					0	0	1	12	0	0	20	0	0	6	0	0	6	0	0	14	0	0	20	0	0	8	0	0	0	0	1	-6	1
F13*	1	1	2	3	5	2	478	476	498	506	486	495	506	488	495	508		1	1		2	0	0	9	0	0	22	0	0	7	0	0	0	0	1	13	0	0	18	0	0	11	0	0	2	0	0	-7	1
F13*	1	1	2	3	10	2	247	259	270	280	260	269	274	261	268	278		0	0		1	0	0	8	0	0	18	0	0	8	0	0	-1	1	1	9	0	0	13	0	0	6	0	0	4	0	0	-8	1
F14	1	1	2	3	1	1	127	133	142	152	133	140	151	135	143	157					2	0	0	10	0	0	24	0	0	5	0	0	3	0	0	17	0	0	16	0	0	8	0	0	6	0	0	-5	1
F14	1	1	2	3	5	2	255	259	268	279	259	267	278	265	268	281		1	1		6	0	0	9	0	0	22	0	0	2	0	0	1	0	0	14	0	0	13	0	0	10	0	0	3	0	0	-2	1
F14	1	1	2	3	10	2	360	366	373	386	367	374	385	368	375	388		1	1		1	0	0	8	0	0	21	0	0	6	0	0	1	0	0	14	0	0	17	0	0	10	0	0	3	0	0	-6	1
F14	1	1	2	3	5	3	230	235	246	254	236	241	254	239	246	256		1	1		3	0	0	10	0	0	20	0	0	2	0	0	5	0	0	15	0	0	15	0	0	8	0	0	2	0	0	-2	1
F14	1	1	2	3	10	3	277	286	292	306	286	293	305	289	297	306		1	1		3	0	0	11	0	0	20	0	0	4	0	0	4	0	0	13	0	0	16	0	0	8	0	0	1	0	0	-4	1
F15*	1	1	2	3	1	1	223	224	228	242	224	231	238	228	234	245					4	0	0	10	0	0	21	0	0	3	0	0	3	0	0	14	0	0	10	0	0	4	0	0	7	0	0	-3	1
F15*	1	1	2	3	5	2	334	336	340	352	335	341	351	339	345	354		1	1		4	0	0	10	0	0	19	0	0	2	0	0	4	0	0	13	0	0	12	0	0	6	0	0	3	0	0	-2	1
F15*	1	1	2	3	10	2	407	408	413	423	407	410	424	413	416	425		0	0		6	0	0	9	0	0	18	0	0	-3	1	1	6	0	0	15	0	0	11	0	0	8	0	0	1	0	0	3	0
F15*	1	1	2	1	5	3	1172	1177	1183	1192	1179	1183	1192	1181	1188	1196		1	1		2	0	0	9	0	0	17	0	0	2	0	0	5	0	0	13	0	0	11	0	0	4	0	0	4	0	0	-2	1
F16	1	1	2	3	1	1	241	251	263	272	251	260	271	251	264	274					0	0	1	13	0	0	23	0	0	9	0	0	4	0	0	14	0	0	20	0	0	7	0	0	3	0	0	-9	1
F16	1	1	2	3	5	2	190	186	201	212	191	198	209	195	200	213		1	1		4	0	0	9	0	0	22	0	0	3	0	0	2	0	0	15	0	0	14	0	0	9	0	0	4	0	0	-3	1
F16	1	1	2	3	10	2	293	298	301	313	290	304	315	299	306	316		1	1		9	0	0	16	0	0	26	0	0	5	0	0	2	0	0	12	0	0	16	0	0	9	0	0	1	0	0	-5	1
F16	1	1	2	3	5	3	345	356	365	372	355	362	371	357	365	372		1	1		2	0	0	10	0	0	17	0	0	5	0	0	3	0	0	10	0	0	14	0	0	6	0	0	1	0	0	-5	1
F16	1	1	2	3	10	3	264	272	278	292	270	279	291	275	281	291		1	1		5	0	0	11	0	0	21	0	0	4	0	0	2	0	0	12	0	0	16	0	0	10	0	0	0	0	1	-4	1
F17	1	1	2	3	1	1	236	239	248	259	238	248	257	240	248	257					2	0	0	10	0	0	19	0	0	8	0	0	0	0	1	9	0	0	17	0	0	9	0	0	0	0	1	-8	1
F17	1	1	2	3	5	2	244	247	251	267	245	251	266	248	258	266		1	1		3	0	0	13	0	0	21	0	0	3	0	0	7	0	0	15	0	0	18	0	0	8	0	0	0	0	1	-3	1
F17	1	1	2	3	10	2	292	296	305	315	294	300	312	297	306	314		1	1		3	0	0	12	0	0	20	0	0	3	0	0	6	0	0	14	0	0	15	0	0	6	0	0	2	0	0	-3	1
F17	1	1	2	3	5	3	268	267	285	297	280	287	294	283	288	296		1	1		3	0	0	8	0	0	16	0	0	4	0	0	1	0	0	9	0	0	11	0	0	6	0	0	2	0	0	-4	1
F17	1	1	2	3	10	3	384	402	405	418	400	405	415	403	410	418		1	1		3	0	0	10	0	0	18	0	0	2	0	0	5	0	0	13	0	0	12	0	0	5	0	0	3	0	0	-2	1
F18	1	1	2	3	1	1	252	264	271	276	263	269	275	264	270	277					1	0	0	7	0	0	14	0	0	5	0	0	1	0	0	8	0	0	11	0	0	5	0	0	2	0	0	-5	1
F18	1	1	2	3	5	2	376	379	386	396	379	389	395	384	389	396		1	1		5	0	0	10	0	0	17	0	0	5	0	0	0	0	1	7	0	0	11	0	0	6	0	0	1	0	0	-5	1
F18	1	1	2	3	10	2	266	270	280	289	268	277	288	271	279	289		1	1		3	0	0	11	0	0	21	0	0	6	0	0	2	0	0	12	0	0	17	0	0	9	0	0	1	0	0	-6	1
F18	1	1	2	3	5	3	525	529	535	547	529	533	547	534	538	546		0	0		5	0	0	9	0	0	17	0	0	-1	1	1	5	0	0	13	0	0	13	0	0	9	0	0	-1	1	1	1	0
F18	1	1	2	3	10	3	546	548	554	568	548	552	566	553	558	569		0	0		5	0	0	10	0	0	21	0	0	-1	1	1	6	0	0	17	0	0	13	0	0	8	0	0	3	0	0	1	0
F19	1	1	2	3	1	1	?	144	151	160	143	150	160	144	150	161					1	0	0	7	0	0	18	0	0	6	0	0	0	0	1	11	0	0	16	0	0	10	0	0	1	0	0	-6	1
F19	1	1	2	4	5	2	?	439	446	459	435	445	457	445	448	458		1	1		10	0	0	13	0	0	23	0	0	0	0	1	3	0	0	13	0	0	12	0	0	9	0	0	1	0	0	0	0
F19	1	1	2	3	10	2	?	595	606	617	595	603	615	603	606	617		1	1		8	0	0	11	0	0	22	0	0	0	0	1	3	0	0	14	0	0	12	0	0	9	0	0	2	0	0	0	0
F19	1	1	2	3	5	3	316	319	328	337	319	324	334	321	327	337		1	1		2	0	0	8	0	0	18	0	0	3	0	0	3	0	0	13	0	0	13	0	0	7	0	0	3	0	0	-3	1
F19	1	1	2	4	10	3	475	477	484	493	477	480	489	479	485	494		1	1		2	0	0	8	0	0	17	0	0	1	0	0	5	0	0	14	0	0	10	0	0	4	0	0	5	0	0	-1	1
F20	1	1	2	3	1	1	234	234	246	258	234	240	264	238	246	264					4	0	0	12	0	0	30	0	0	2	0	0	6	0	0	24	0	0	26	0	0	18	0	0	0	0	1	-2	1
F20	1	1	2	3	5	2	320	321	333	341	316	329	338	323	331	343		1	1		7	0	0	15	0	0	27	0	0	6	0	0	2	0	0	14	0	0	15	0	0	7	0	0	5	0	0	-6	1
F20	1	1	2	3	10	2	439	441	447	460	437	447	458	444	450	463		1	1		7	0	0	13	0	0	26	0	0	3	0	0	3	0	0	16	0	0	14	0	0	8	0	0	5	0	0	-3	1
F20	1	1	2	3	5	3	316	321	325	336	318	328	335	323	328	335		1	1		5	0	0	10	0	0	17	0	0	5	0	0	0	0	1	7	0	0	12	0	0	7	0	0	0	0	1	-5	1
F20	1	1	2	3	10	3	290	292	299	309	290	299	308	298	302	313		1	1		8	0	0	12	0	0	23	0	0	1	0	0	3	0	0	14	0	0	10	0	0	6	0	0	5	0	0	-1	1
F21	1	1	2	3	1	1	198	203	216	223	205	215	224	207	216	224					2	0	0	11	0	0	19	0	0	8	0	0	1	0	0	9	0	0	17	0	0	8	0	0	0	0	1	-8	1
F21	1	1	2	3	5	2	390	394	405	415	397	405	414	403	406	413		0	1		6	0	0	9	0	0	16	0	0	2	0	0	1	0	0	8	0	0	11	0	0	8	0	0	-1	1	1	-2	1
F21	1	1	2	3	10	2	432	434	444	452	431	443	451	438	444	452		1	1		7	0	0	13	0	0	21	0	0	5	0	0	1	0	0	9	0	0	13	0	0	7	0	0	1	0	0	-5	1
F21	1	1	2	4	5	3	214	224	230	244	224	232	242	228	234	242		1	1		4	0	0	10	0	0	18	0	0	4	0	0	2	0	0	10	0	0	14	0	0	8	0	0	0	0	1	-4	1
F21	1	1	2	4	10	3	318	322	331	343	323	329	341	329	333	343		1	1		6	0	0	10	0	0	20	0	0	0	0	1	4	0	0	14	0	0	12	0	0	8	0	0	2	0	0	0	0
F22	1	1	2	3	1	1	266	268	275	283	266	275	282	271	274	282					5	0	0	8	0	0	16	0	0	4	0	0	-1	1	1	7	0	0	11	0	0	8	0	0	0	0	1	-4	1
F22	1	1	2	3	5	2	272	273	279	290	275	282	288	278	281	289		0	0		3	0	0	6	0	0	14	0	0	4	0	0	-1	1	1	7	0	0	10	0	0	7	0	0	1	0	0	-4	1
F22	1	1	2	3	10	2	331	331	336	346	332	342	345	336	339	346		0	0		4	0	0	7	0	0	14	0	0	6	0	0	-3	1	1	4	0	0	9	0	0	6	0	0	1	0	0	-6	1
F22	1	1	2	4	5	3	305	307	311	319	305	312	320	309	312	322		1	1		4	0	0	7	0	0	17	0	0	3	0	0	0	0	1	10	0	0	11	0	0	8	0	0	2	0	0	-3	1
F22	1	1	2	3	10	3	358	358	364	374	358	367	374	363	367	375		1	1		5	0	0	9	0	0	17	0	0	4	0	0	0	0	1	8	0	0	11	0	0	7	0	0	1	0	0	-4	1
M01	2	1	2	3	1	1	989	993	1000	1008	991	1002	1008	993	1002	1011			1		2	0	0	11	0	0	20	0	0	9	0	0	0	0	1	9	0	0	15	0	0	6	0	0	3	0	0	-9	1
M01	2	1	2	3	5	2	579	582	587	602	584	588	602	585	594	602		1	1		1	0	0	10	0	0	18	0	0	3	0	0	6	0	0	14	0	0	17	0	0	8	0	0	0	0	1	-3	1
M01	2	1	2	3	10	2	377	383	389	403	384	392	400	386	392	403		1	1		2	0	0	8	0	0	19	0	0	6	0	0	0	0	1	11	0	0	14	0	0	8	0	0	3	0	0	-6	1
M01	2	1	2	3	5	3	368	380	385	400	381	388	397	383	391	399		1	1		2	0	0	10	0	0	18	0	0	5	0	0	3	0	0	11	0	0	14	0	0	6	0	0	2	0	0	-5	1
M01	2	1	2	3	10	3	431	443	445	463	443	448	464	445	455	465		1	1		2	0	0	12	0	0	22	0	0	3	0	0	7	0	0	17	0	0	19	0	0	9	0	0	1	0	0	-3	1
M02	2	1	2	3	1	1	828	829	842	850	831	841	851	831	842	852			1		0	0	1	11	0	0	21	0	0	10	0	0	1	0	0	11	0	0	20	0	0	9	0	0	1	0	0	-10	1
M02	2	1	2	3	5	2	279	288	294	302	286	295	304	288	297	307		1	1		2	0	0	11	0	0	21	0	0	7	0	0	2	0	0	12	0	0	16	0	0	7	0	0	3	0	0	-7	1
M02	2	1	2	3	5	3	330	334	342	351	334	342	351	336	344	353		1	1		2	0	0	10	0	0	19	0	0	6	0	0	2	0	0	11	0	0	15	0	0	7	0	0	2	0	0	-6	1
M02	2	1	2	3	10	2	350	353	361	370	353	363	370	354	364	373		1	1		1	0	0	11	0	0	20	0	0	9	0	0	1	0	0	10	0	0	16	0	0	6	0	0	3	0	0	-9	1
M02	2	1	2	3	10	3	369	370	377	388	370	379	387	374	381	389		1	1		4	0	0	11	0	0	19	0	0	5	0	0	2	0	0	10	0	0	13	0	0	6	0	0	2	0	0	-5	1
M03	2	1	2	3	1	1	308	309	320	327	308	319	328	311	320	330			1		3	0	0	12	0	0	22	0	0	8	0	0	1	0	0	11	0	0	17	0	0	8	0	0	2	0	0	-8	1
M03	2	1	2	3	5	2	380	382	385	394	380	387	395	382	392	399		1	1		2	0	0	12	0	0	19	0	0	5	0	0	5	0	0	12	0	0	13	0	0	3	0	0	4	0	0	-5	1
M03	2	1	2	3	10	2	360	361	365	375	359	365	377	361	365	378		1	1		2	0	0	6	0	0	19	0	0	4	0	0	0	0	1	13	0	0	16	0	0	12	0	0	1	0	0	-4	1
M03	2	1	2	3	5	3	450	455	461	472	455	461	471	458	461	472		1	1		3	0	0	6	0	0	17	0	0	3	0	0	0	0	1	11	0	0	13	0	0	10	0	0	1	0	0	-3	1
M03	2	1	2	3	10	3	478	481	486	498	481	486	496	483	488	498		1	1		2	0	0	7	0	0	17	0	0	3	0	0	2	0	0	12	0	0	13	0	0	8	0	0	2	0	0	-3	1
M04	2	1	1	2	1	1	?	223	226	232	218	226	233	223	226	234			1		5	0	0	8	0	0	16	0	0	3	0	0	0	0	1	8	0	0	10	0	0	7	0	0	1	0	0	-3	1
M04	2	1	1	4	5	2	318	320	328	338	320	329	335	323	329	337		1	1		3	0	0	9	0	0	17	0	0	6	0	0	0	0	1	8	0	0	12	0	0	6	0	0	2	0	0	-6	1
M04	2	1	1	3	10	2	311	315	322	331	314	323	330	318	324	333		1	1		4	0	0	10	0	0	19	0	0	5	0	0	1	0	0	10	0	0	12	0	0	6	0	0	3	0	0	-5	1
M04	2	1	1	3	5	3	319	323	327	336	321	328	335	325	330	336		1	1		4	0	0	9	0	0	15	0	0	3	0	0	2	0	0	8	0	0	10	0	0	5	0	0	1	0	0	-3	1
M04	2	1	1	4	10	3	361	373	379	388	373	379	387	374	381	389		1	1		1	0	0	8	0	0	16	0	0	5	0	0	2	0	0	10	0	0	13	0	0	6	0	0	2	0	0	-5	1
M05	2	1	2	3	1	1	336	337	346	356	325	347	355	342	347	356			1		17	0	0	22	0	0	31	0	0	5	0	0	0	0	1	9	0	0	13	0	0	8	0	0	1	0	0	-5	1
M05	2	1	2	3	5	2	346	351	354	364	349	355	365	352	355	366		1	1		3	0	0	6	0	0	17	0	0	3	0	0	0	0	1	11	0	0	13	0	0	10	0	0	1	0	0	-3	1
M05	2	1	2	3	10	2	265	266	271	286	266	270	285	268	271	286		1	1		2	0	0	5	0	0	20	0	0	2	0	0	1	0	0	16	0	0	17	0	0	14	0	0	1	0	0	-2	1
M05	2	1	2	4	5	3	209	218	223	234	217	221	234	221	225	234		1	1		4	0	0	8	0	0	17	0	0	0	0	1	4	0	0	13	0	0	13	0	0	9	0	0	0	0	1	0	0
M05	2	1	2	3	10	3	223	231	237	245	227	237	246	233	238	248		1	1		6	0	0	11	0	0	21	0	0	4	0	0	1	0	0	11	0	0	13	0	0	8	0	0	2	0	0	-4	1
M07	2	1	2	3	1	1	?	192	205	209	190	205	208	192	206	210			1		2	0	0	16	0	0	20	0	0	13	0	0	1	0	0	5	0	0	16	0	0	2	0	0	2	0	0	-13	1
M07	2	1	2	3	5	2	276	280	291	298	278	290	296	281	291	298		1	1		3	0	0	13	0	0	20	0	0	9	0	0	1	0	0	8	0	0	15	0	0	5	0	0	2	0	0	-9	1
M07	2	1	2	3	10	2	223	224	234	241	223	234	241	229	235	242		1	1		6	0	0	12	0	0	19	0	0	5	0	0	1	0	0	8	0	0	12	0	0	6	0	0	1	0	0	-5	1
M07	2	1	2	3	5	3	306	320	329	338	320	330	336	320	330	337		1	1		0	0	1	10	0	0	17	0	0	10	0	0	0	0	1	7	0	0	16	0	0	6	0	0	1	0	0	-10	1
M07	2	1	2	4	10	3	270	276	282	289	273	282	289	276	282	291		1	1		3	0	0	9	0	0	18	0	0	6	0	0	0	0	1	9	0	0	13	0	0	7	0	0	2	0	0	-6	1
M09	2	1	2	3	1	1	182	186	192	208	187	195	207	187	194	210			1		0	0	1	7	0	0	23	0	0	8	0	0	-1	1	1	15	0	0	20	0	0	13	0	0	3	0	0	-8	1
M09	2	1	2	4	5	2	269	274	277	292	272	279	292	275	279	293		1	1		3	0	0	7	0	0	21	0	0	4	0	0	0	0	1	14	0	0	17	0	0	13	0	0	1	0	0	-4	1
M09	2	1	2	4	5	3	275	282	286	298	281	286	299	284	287	298		0	1		3	0	0	6	0	0	17	0	0	2	0	0	1	0	0	12	0	0	15	0	0	12	0	0	-1	1	1	-2	1
M09	2	1	2	3	10	2	301	306	311	325	307	311	325	308	312	325		1	1		1	0	0	5	0	0	18	0	0	3	0	0	1	0	0	14	0	0	17	0	0	13	0	0	0	0	1	-3	1
M09	2	1	2	3	10	3	386	391	396	409	391	397	408	392	397	408		1	1		1	0	0	6	0	0	17	0	0	5	0	0	0	0	1	11	0	0	16	0	0	11	0	0	0	0	1	-5	1
M10	2	1	2	3	1	1	93	97	102	115	98	105	113	99	104	116			1		1	0	0	6	0	0	18	0	0	6	0	0	-1	1	1	11	0	0	14	0	0	9	0	0	3	0	0	-6	1
M10	2	1	2	3	5	2	175	180	187	199	178	189	196	183	189	198		1	1		5	0	0	11	0	0	20	0	0	6	0	0	0	0	1	9	0	0	13	0	0	7	0	0	2	0	0	-6	1
M10	2	1	2	4	10	2	300	305	314	324	305	318	324	312	318	327		1	1		7	0	0	13	0	0	22	0	0	6	0	0	0	0	1	9	0	0	12	0	0	6	0	0	3	0	0	-6	1
M10	2	1	2	3	5	3	250	242	260	267	253	260	266	254	261	267		1	1		1	0	0	8	0	0	14	0	0	6	0	0	1	0	0	7	0	0	12	0	0	5	0	0	1	0	0	-6	1
M10	2	1	2	3	10	3	219	223	231	237	223	231	236	227	230	238		0	0		4	0	0	7	0	0	15	0	0	4	0	0	-1	1	1	7	0	0	9	0	0	6	0	0	2	0	0	-4	1
M11	2	1	2	2	1	1	225	236	241	247	239	247	253	239	247	258					0	0	1	8	0	0	19	0	0	8	0	0	0	0	1	11	0	0	14	0	0	6	0	0	5	0	0	-8	1
M11	2	1	2	3	5	2	243	251	258	266	250	258	268	253	258	269		1	1		3	0	0	8	0	0	19	0	0	5	0	0	0	0	1	11	0	0	15	0	0	10	0	0	1	0	0	-5	1
M11	2	1	2	3	10	2	292	296	300	313	298	302	312	300	305	321		1	1		2	0	0	7	0	0	23	0	0	2	0	0	3	0	0	19	0	0	12	0	0	7	0	0	9	0	0	-2	1
M11	2	1	2	4	5	3	330	337	344	353	338	348	354	339	345	355		0	0		1	0	0	7	0	0	17	0	0	9	0	0	-3	1	1	7	0	0	15	0	0	9	0	0	1	0	0	-9	1
M11	2	1	2	3	10	3	322	323	336	345	324	332	344	327	333	343		0	1		3	0	0	9	0	0	19	0	0	5	0	0	1	0	0	11	0	0	17	0	0	11	0	0	-1	1	1	-5	1
M12	2	1	1	3	1	1	123	126	135	144	126	138	144	132	138	145					6	0	0	12	0	0	19	0	0	6	0	0	0	0	1	7	0	0	12	0	0	6	0	0	1	0	0	-6	1
M12	2	1	1	3	5	2	227	232	239	246	231	240	247	236	241	249		1	1		5	0	0	10	0	0	18	0	0	4	0	0	1	0	0	9	0	0	11	0	0	6	0	0	2	0	0	-4	1
M12	2	1	1	3	10	2	484	385	393	399	385	392	402	390	395	402		1	1		5	0	0	10	0	0	17	0	0	2	0	0	3	0	0	10	0	0	12	0	0	7	0	0	0	0	1	-2	1
M12	2	1	1	5	5	3	217	221	240	249	232	241	249	236	241	250		1	1		4	0	0	9	0	0	18	0	0	5	0	0	0	0	1	9	0	0	13	0	0	8	0	0	1	0	0	-5	1
M12	2	1	1	3	10	3	289	290	297	321	303	310	320	303	310	322		1	1		0	0	1	7	0	0	19	0	0	7	0	0	0	0	1	12	0	0	17	0	0	10	0	0	2	0	0	-7	1
M13	2	1	2	3	1	1	360	363	373	382	362	372	380	366	373	384					4	0	0	11	0	0	22	0	0	6	0	0	1	0	0	12	0	0	14	0	0	7	0	0	4	0	0	-6	1
M13	2	1	2	4	5	2	272	274	283	291	271	282	290	275	281	295		0	0		4	0	0	10	0	0	24	0	0	7	0	0	-1	1	1	13	0	0	15	0	0	9	0	0	5	0	0	-7	1
M13	2	1	2	5	10	2	461	465	474	484	466	474	482	469	474	487		1	1		3	0	0	8	0	0	21	0	0	5	0	0	0	0	1	13	0	0	13	0	0	8	0	0	5	0	0	-5	1
M13	2	1	2	5	5	3	385	387	397	405	386	394	406	390	397	417		1	1		4	0	0	11	0	0	31	0	0	4	0	0	3	0	0	23	0	0	16	0	0	9	0	0	11	0	0	-4	1
M13	2	1	2	3	10	3	427	430	435	452	430	435	449	433	436	457		1	1		3	0	0	6	0	0	27	0	0	2	0	0	1	0	0	22	0	0	16	0	0	13	0	0	8	0	0	-2	1
M14	2	1	2	3	1	1	277	284	292	300	281	292	298	286	293	300			1		5	0	0	12	0	0	19	0	0	6	0	0	1	0	0	8	0	0	12	0	0	5	0	0	2	0	0	-6	1
M14	2	1	2	3	5	2	325	328	333	345	328	335	345	331	336	345		1	1		3	0	0	8	0	0	17	0	0	4	0	0	1	0	0	10	0	0	14	0	0	9	0	0	0	0	1	-4	1
M14	2	1	2	3	10	2	380	385	390	400	383	392	400	387	392	401		1	1		4	0	0	9	0	0	18	0	0	5	0	0	0	0	1	9	0	0	13	0	0	8	0	0	1	0	0	-5	1
M14	2	1	2	3	5	3	299	306	311	322	305	312	322	309	313	322		1	1		4	0	0	8	0	0	17	0	0	3	0	0	1	0	0	10	0	0	13	0	0	9	0	0	0	0	1	-3	1
M14	2	1	2	3	10	3	314	319	325	334	319	325	335	321	328	334		0	1		2	0	0	9	0	0	15	0	0	4	0	0	3	0	0	9	0	0	14	0	0	7	0	0	-1	1	1	-4	1
M15	2	1	2	3	1	1	230	235	256	260	245	254	259	246	254	262			1		1	0	0	9	0	0	17	0	0	8	0	0	0	0	1	8	0	0	13	0	0	5	0	0	3	0	0	-8	1
M15	2	1	2	3	5	2	416	425	435	440	425	434	440	428	434	441		1	1		3	0	0	9	0	0	16	0	0	6	0	0	0	0	1	7	0	0	12	0	0	6	0	0	1	0	0	-6	1
M15	2	1	2	3	10	2	376	379	384	392	377	387	392	382	387	394		1	1		5	0	0	10	0	0	17	0	0	5	0	0	0	0	1	7	0	0	10	0	0	5	0	0	2	0	0	-5	1
M15	2	1	2	4	5	3	521	529	536	543	528	536	543	532	536	544		1	1		4	0	0	8	0	0	16	0	0	4	0	0	0	0	1	8	0	0	11	0	0	7	0	0	1	0	0	-4	1
M15	2	1	2	3	10	3	313	324	332	339	323	331	339	327	332	339		1	1		4	0	0	9	0	0	16	0	0	4	0	0	1	0	0	8	0	0	12	0	0	7	0	0	0	0	1	-4	1
M16	2	1	2	3	1	1	257	269	275	279	264	275	277	265	273	280			1		1	0	0	9	0	0	16	0	0	10	0	0	-2	1	1	5	0	0	12	0	0	4	0	0	3	0	0	-10	1
M16	2	1	2	2	5	2	230	239	249	252	236	247	252	240	249	254		1	1		4	0	0	13	0	0	18	0	0	7	0	0	2	0	0	7	0	0	12	0	0	3	0	0	2	0	0	-7	1
M16	2	1	2	3	10	2	275	284	288	301	283	292	301	285	293	301		1	1		2	0	0	10	0	0	18	0	0	7	0	0	1	0	0	9	0	0	16	0	0	8	0	0	0	0	1	-7	1
M16	2	1	2	3	5	3	360	364	373	380	363	371	381	365	372	383		1	1		2	0	0	9	0	0	20	0	0	6	0	0	1	0	0	12	0	0	16	0	0	9	0	0	2	0	0	-6	1
M16	2	1	2	4	10	3	369	382	390	401	382	390	399	386	391	400		1	1		4	0	0	9	0	0	18	0	0	4	0	0	1	0	0	10	0	0	13	0	0	8	0	0	1	0	0	-4	1
M17	2	1	1	3	1	1	216	218	229	233	219	226	234	221	226	242			1		2	0	0	7	0	0	23	0	0	5	0	0	0	0	1	16	0	0	13	0	0	8	0	0	8	0	0	-5	1
M17	2	1	1	3	5	2	261	271	276	280	264	275	282	270	276	289		1	1		6	0	0	12	0	0	25	0	0	5	0	0	1	0	0	14	0	0	12	0	0	6	0	0	7	0	0	-5	1
M17	2	1	1	3	10	2	470	469	481	487	471	481	488	477	483	491		1	1		6	0	0	12	0	0	20	0	0	4	0	0	2	0	0	10	0	0	11	0	0	5	0	0	3	0	0	-4	1
M17	2	1	1	3	5	3	283	284	291	300	283	290	301	287	294	303		1	1		4	0	0	11	0	0	20	0	0	3	0	0	4	0	0	13	0	0	14	0	0	7	0	0	2	0	0	-3	1
M17	2	1	1	3	10	3	316	318	326	337	317	326	333	324	328	343		1	1		7	0	0	11	0	0	26	0	0	2	0	0	2	0	0	17	0	0	9	0	0	5	0	0	10	0	0	-2	1
M18	2	1	2	3	1	1	342	343	353	362	343	353	366	346	353	368			1		3	0	0	10	0	0	25	0	0	7	0	0	0	0	1	15	0	0	20	0	0	13	0	0	2	0	0	-7	1
M18	2	1	2	3	5	2	288	287	294	312	286	292	311	289	294	308		0	1		3	0	0	8	0	0	22	0	0	3	0	0	2	0	0	16	0	0	22	0	0	17	0	0	-3	1	1	-3	1
M18	2	1	2	4	5	3	336	337	345	357	337	346	357	339	348	355		0	1		2	0	0	11	0	0	18	0	0	7	0	0	2	0	0	9	0	0	18	0	0	9	0	0	-2	1	1	-7	1
M18	2	1	2	3	10	2	284	285	291	309	283	290	308	288	294	307		0	1		5	0	0	11	0	0	24	0	0	2	0	0	4	0	0	17	0	0	20	0	0	14	0	0	-1	1	1	-2	1
M18	2	1	2	3	10	3	323	325	334	346	326	334	345	329	337	351		1	1		3	0	0	11	0	0	25	0	0	5	0	0	3	0	0	17	0	0	16	0	0	8	0	0	6	0	0	-5	1
M19	2	1	2	3	5	2	383	382	397	404	382	394	405	387	395	405		1	1		5	0	0	13	0	0	23	0	0	7	0	0	1	0	0	11	0	0	18	0	0	10	0	0	0	0	1	-7	1
M19	2	1	2	4	10	2	351	354	363	377	351	363	373	357	365	378		1	1		6	0	0	14	0	0	27	0	0	6	0	0	2	0	0	15	0	0	16	0	0	8	0	0	5	0	0	-6	1
M19	2	1	2	3	5	3	320	330	338	346	331	339	348	332	341	350		1	1		1	0	0	10	0	0	19	0	0	7	0	0	2	0	0	11	0	0	16	0	0	7	0	0	2	0	0	-7	1
M19	2	1	2	4	10	3	305	320	326	338	317	325	337	323	330	340		1	1		6	0	0	13	0	0	23	0	0	2	0	0	5	0	0	15	0	0	14	0	0	7	0	0	3	0	0	-2	1
M20	2	1	2	1	1	1	231	231	238	258	248	252	260	236	251	263			1		-12	1	1	3	0	0	15	0	0	16	0	0	-1	1	1	11	0	0	24	0	0	9	0	0	3	0	0	-16	1
M20	2	1	2	4	5	2	259	263	269	287	262	269	286	266	269	287		1	1		4	0	0	7	0	0	25	0	0	3	0	0	0	0	1	18	0	0	20	0	0	17	0	0	1	0	0	-3	1
M20	2	1	2	3	10	2	334	334	339	357	334	339	355	337	342	357		1	1		3	0	0	8	0	0	23	0	0	2	0	0	3	0	0	18	0	0	18	0	0	13	0	0	2	0	0	-2	1
M20	2	1	2	4	5	3	316	317	321	327	316	321	330	318	324	335		1	1		2	0	0	8	0	0	19	0	0	3	0	0	3	0	0	14	0	0	12	0	0	6	0	0	5	0	0	-3	1
M20	2	1	2	3	10	3	321	321	328	336	321	326	338	324	330	340		1	1		3	0	0	9	0	0	19	0	0	2	0	0	4	0	0	14	0	0	14	0	0	8	0	0	2	0	0	-2	1
M21	2	1	1	3	1	1	205	213	216	225	211	218	225	213	218	228			1		2	0	0	7	0	0	17	0	0	5	0	0	0	0	1	10	0	0	12	0	0	7	0	0	3	0	0	-5	1
M21	2	1	1	3	5	2	405	409	415	422	409	414	423	411	415	426		1	1		2	0	0	6	0	0	17	0	0	3	0	0	1	0	0	12	0	0	12	0	0	8	0	0	3	0	0	-3	1
M21	2	1	1	3	10	2	219	219	225	234	220	225	232	221	227	238		1	1		1	0	0	7	0	0	18	0	0	4	0	0	2	0	0	13	0	0	11	0	0	5	0	0	6	0	0	-4	1
M21	2	1	1	4	5	3	238	241	247	255	240	246	256	243	248	261		1	1		3	0	0	8	0	0	21	0	0	3	0	0	2	0	0	15	0	0	13	0	0	8	0	0	5	0	0	-3	1
M21	2	1	1	4	10	3	347	349	354	364	349	354	366	351	355	371		1	1		2	0	0	6	0	0	22	0	0	3	0	0	1	0	0	17	0	0	15	0	0	11	0	0	5	0	0	-3	1
		The sequence: HBS < TBS< HBM < TBM < HBR < TBR
		means: adhere to the whole sequence, except for HBR<TBR
		means: adhere to the whole sequence, except for HBR<TBR
																		138
																			149
[truncated: 1 more columns]

## Sheet: diff in frame from HBS
							Frames											difference in frame from HB onset (HBS = frame 0)										difference in time from HB onset in ms (HBS = frame 0)
Subject	Gender	Examiner	Gelpad	Trial	Size	Consistency	SS	GHS	GHM	GHR	HBS	HBM	HBR	TBS	TBM	TBR		GHS-HBS	GHM-HBS	GHR-HBS	HBS-HBS	HBM-HBS	HBR-HBS	TBS-HBS	TBM-HBS	TBR-HBS		GHS-HBS	GHM-HBS	GHR-HBS	HBS-HBS	HBM-HBS	HBR-HBS	TBS-HBS	TBM-HBS	TBR-HBS
F01	1	1	2	3	1	1	160	167	171	183	166	172	181	168	173	186		1	5	17	0	6	15	2	7	20		31.25	156.25	531.25	0	187.5	468.75	62.5	218.75	625
F01	1	1	2	3	5	2	267	276	282	291	274	279	292	278	282	296		2	8	17	0	5	18	4	8	22		62.5	250	531.25	0	156.25	562.5	125	250	687.5
F01	1	1	2	3	10	2	256	258	264	273	257	263	271	262	265	277		1	7	16	0	6	14	5	8	20		31.25	218.75	500	0	187.5	437.5	156.25	250	625
F01	1	1	2	3	5	3	238	257	262	271	258	265	271	261	266	278		-1	4	13	0	7	13	3	8	20		-31.25	125	406.25	0	218.75	406.25	93.75	250	625
F01	1	1	2	3	10	3	293	312	315	325	309	314	323	314	318	328		3	6	16	0	5	14	5	9	19		93.75	187.5	500	0	156.25	437.5	156.25	281.25	593.75
F02	1	1	2	3	1	1	517	532	542	562	533	540	549	522	540	563		-1	9	29	0	7	16	-11	7	30		-31.25	281.25	906.25	0	218.75	500	-343.75	218.75	937.5
F02	1	1	2	3	5	2	592	596	602	616	599	605	613	599	606	616		-3	3	17	0	6	14	0	7	17		-93.75	93.75	531.25	0	187.5	437.5	0	218.75	531.25
F02	1	1	2	3	10	2	307	309	319	331	310	319	332	312	321	332		-1	9	21	0	9	22	2	11	22		-31.25	281.25	656.25	0	281.25	687.5	62.5	343.75	687.5
F02	1	1	2	3	5	3	313	313	321	330	314	322	331	318	323	338		-1	7	16	0	8	17	4	9	24		-31.25	218.75	500	0	250	531.25	125	281.25	750
F02	1	1	2	3	10	3	320	321	325	334	320	329	335	324	330	340		1	5	14	0	9	15	4	10	20		31.25	156.25	437.5	0	281.25	468.75	125	312.5	625
F03	1	1	1	3	1	1	580	585	590	605	584	587	605	586	589	607		1	6	21	0	3	21	2	5	23		31.25	187.5	656.25	0	93.75	656.25	62.5	156.25	718.75
F03	1	1	1	3	5	2	316	320	322	339	319	324	338	322	327	336		1	3	20	0	5	19	3	8	17		31.25	93.75	625	0	156.25	593.75	93.75	250	531.25
F03	1	1	1	3	10	2	291	292	294	312	292	297	310	293	302	312		0	2	20	0	5	18	1	10	20		0	62.5	625	0	156.25	562.5	31.25	312.5	625
F03	1	1	1	3	5	3	368	370	374	384	368	374	384	374	377	383		2	6	16	0	6	16	6	9	15		62.5	187.5	500	0	187.5	500	187.5	281.25	468.75
F03	1	1	1	3	10	3	366	369	372	384	368	371	392	371	375	389		1	4	16	0	3	24	3	7	21		31.25	125	500	0	93.75	750	93.75	218.75	656.25
F04	1	1	1	3	1	1	?	327	336	343	327	336	344	327	336	345		0	9	16	0	9	17	0	9	18		0	281.25	500	0	281.25	531.25	0	281.25	562.5
F04	1	1	1	3	5	2	447	450	454	465	448	455	464	451	458	466		2	6	17	0	7	16	3	10	18		62.5	187.5	531.25	0	218.75	500	93.75	312.5	562.5
F04	1	1	1	3	10	2	360	365	372	381	362	369	380	368	373	382		3	10	19	0	7	18	6	11	20		93.75	312.5	593.75	0	218.75	562.5	187.5	343.75	625
F04	1	1	1	4	5	3	310	314	318	327	312	318	327	315	322	331		2	6	15	0	6	15	3	10	19		62.5	187.5	468.75	0	187.5	468.75	93.75	312.5	593.75
F04	1	1	1	3	10	3	521	527	533	540	524	531	540	531	534	542		3	9	16	0	7	16	7	10	18		93.75	281.25	500	0	218.75	500	218.75	312.5	562.5
F05	1	1	2	3	1	1	381	385	390	406	385	400	406	389	400	408		0	5	21	0	15	21	4	15	23		0	156.25	656.25	0	468.75	656.25	125	468.75	718.75
F05	1	1	2	3	5	2	454	459	469	479	457	470	479	460	470	480		2	12	22	0	13	22	3	13	23		62.5	375	687.5	0	406.25	687.5	93.75	406.25	718.75
F05	1	1	2	3	10	2	302	309	316	328	310	321	329	311	321	330		-1	6	18	0	11	19	1	11	20		-31.25	187.5	562.5	0	343.75	593.75	31.25	343.75	625
F05	1	1	2	4	5	3	403	415	428	438	415	428	436	419	428	438		0	13	23	0	13	21	4	13	23		0	406.25	718.75	0	406.25	656.25	125	406.25	718.75
F05	1	1	2	3	10	3	343	347	356	363	345	356	365	351	357	366		2	11	18	0	11	20	6	12	21		62.5	343.75	562.5	0	343.75	625	187.5	375	656.25
F06	1	1	2	3	1	1	210	211	221	232	211	221	228	213	222	231		0	10	21	0	10	17	2	11	20		0	312.5	656.25	0	312.5	531.25	62.5	343.75	625
F06	1	1	2	3	5	2	452	455	460	470	455	460	476	456	463	476		0	5	15	0	5	21	1	8	21		0	156.25	468.75	0	156.25	656.25	31.25	250	656.25
F06	1	1	2	3	10	2	425	437	442	457	436	445	455	438	446	457		1	6	21	0	9	19	2	10	21		31.25	187.5	656.25	0	281.25	593.75	62.5	312.5	656.25
F06	1	1	2	3	5	3	371	372	377	389	369	376	389	374	378	392		3	8	20	0	7	20	5	9	23		93.75	250	625	0	218.75	625	156.25	281.25	718.75
F06	1	1	2	4	10	3	400	401	407	415	397	404	415	403	408	415		4	10	18	0	7	18	6	11	18		125	312.5	562.5	0	218.75	562.5	187.5	343.75	562.5
F07	1	1	2	3	1	1	209	222	232	240	221	230	235	222	233	241		1	11	19	0	9	14	1	12	20		31.25	343.75	593.75	0	281.25	437.5	31.25	375	625
F07	1	1	2	3	5	2	315	315	328	337	317	323	336	318	325	339		-2	11	20	0	6	19	1	8	22		-62.5	343.75	625	0	187.5	593.75	31.25	250	687.5
F07	1	1	2	3	10	2	358	362	366	373	359	366	379	363	367	380		3	7	14	0	7	20	4	8	21		93.75	218.75	437.5	0	218.75	625	125	250	656.25
F07	1	1	2	4	5	3	599	605	612	624	605	609	622	608	615	627		0	7	19	0	4	17	3	10	22		0	218.75	593.75	0	125	531.25	93.75	312.5	687.5
F07	1	1	2	3	10	3	884	890	895	906	888	893	905	891	899	908		2	7	18	0	5	17	3	11	20		62.5	218.75	562.5	0	156.25	531.25	93.75	343.75	625
F08	1	1	2	3	1	1	187	157	191	207	157	196	213	190	204	215		0	34	50	0	39	56	33	47	58		0	1062.5	1562.5	0	1218.75	1750	1031.25	1468.75	1812.5
F08	1	1	2	3	5	2	358	360	363	376	359	362	375	362	370	376		1	4	17	0	3	16	3	11	17		31.25	125	531.25	0	93.75	500	93.75	343.75	531.25
F08	1	1	2	3	10	2	346	348	353	358	346	358	364	353	358	365		2	7	12	0	12	18	7	12	19		62.5	218.75	375	0	375	562.5	218.75	375	593.75
F08	1	1	2	3	5	3	328	284	290	349	333	338	350	334	341	351		-49	-43	16	0	5	17	1	8	18		-1531.25	-1343.75	500	0	156.25	531.25	31.25	250	562.5
F08	1	1	2	3	10	3	379	382	389	401	383	388	399	389	393	401		-1	6	18	0	5	16	6	10	18		-31.25	187.5	562.5	0	156.25	500	187.5	312.5	562.5
F09	1	1	1	3	1	1	298	297	302	324	311	318	324	312	322	327		-14	-9	13	0	7	13	1	11	16		-437.5	-281.25	406.25	0	218.75	406.25	31.25	343.75	500
F09	1	1	1	3	5	2	371	380	384	396	376	382	395	382	389	396		4	8	20	0	6	19	6	13	20		125	250	625	0	187.5	593.75	187.5	406.25	625
F09	1	1	1	4	10	2	289	292	297	303	290	295	305	297	301	310		2	7	13	0	5	15	7	11	20		62.5	218.75	406.25	0	156.25	468.75	218.75	343.75	625
F09	1	1	1	3	5	3	290	295	300	307	295	301	307	297	303	310		0	5	12	0	6	12	2	8	15		0	156.25	375	0	187.5	375	62.5	250	468.75
F09	1	1	1	4	10	3	451	455	463	467	455	459	466	458	463	471		0	8	12	0	4	11	3	8	16		0	250	375	0	125	343.75	93.75	250	500
F10	1	1	2	3	1	1	325	346	353	361	344	354	359	345	354	362		2	9	17	0	10	15	1	10	18		62.5	281.25	531.25	0	312.5	468.75	31.25	312.5	562.5
F10	1	1	2	3	5	2	400	400	415	425	403	415	424	409	415	425		-3	12	22	0	12	21	6	12	22		-93.75	375	687.5	0	375	656.25	187.5	375	687.5
F10	1	1	2	4	10	2	784	787	792	805	782	794	805	787	794	831		5	10	23	0	12	23	5	12	49		156.25	312.5	718.75	0	375	718.75	156.25	375	1531.25
F10	1	1	2	3	5	3	437	442	446	459	440	451	462	444	451	464		2	6	19	0	11	22	4	11	24		62.5	187.5	593.75	0	343.75	687.5	125	343.75	750
F10	1	1	2	4	10	3	478	483	489	507	483	488	505	485	492	502		0	6	24	0	5	22	2	9	19		0	187.5	750	0	156.25	687.5	62.5	281.25	593.75
F11	1	1	2	3	1	1	150	161	171	186	159	171	187	161	171	180		2	12	27	0	12	28	2	12	21		62.5	375	843.75	0	375	875	62.5	375	656.25
F11	1	1	2	3	5	2	674	677	683	703	676	686	703	681	687	696		1	7	27	0	10	27	5	11	20		31.25	218.75	843.75	0	312.5	843.75	156.25	343.75	625
F11	1	1	2	3	10	2	374	373	386	403	377	384	402	381	387	396		-4	9	26	0	7	25	4	10	19		-125	281.25	812.5	0	218.75	781.25	125	312.5	593.75
F11	1	1	2	3	5	3	677	684	688	703	680	689	702	684	690	698		4	8	23	0	9	22	4	10	18		125	250	718.75	0	281.25	687.5	125	312.5	562.5
F11	1	1	2	3	10	3	442	449	453	461	448	454	463	451	455	469		1	5	13	0	6	15	3	7	21		31.25	156.25	406.25	0	187.5	468.75	93.75	218.75	656.25
F12	1	1	2	3	1	1	209	211	226	236	215	223	234	218	225	234		-4	11	21	0	8	19	3	10	19		-125	343.75	656.25	0	250	593.75	93.75	312.5	593.75
F12	1	1	2	3	5	2	459	463	474	485	461	475	484	468	473	484		2	13	24	0	14	23	7	12	23		62.5	406.25	750	0	437.5	718.75	218.75	375	718.75
F12	1	1	2	3	10	2	512	513	518	536	509	518	534	516	523	534		4	9	27	0	9	25	7	14	25		125	281.25	843.75	0	281.25	781.25	218.75	437.5	781.25
F12	1	1	2	3	5	3	386	394	401	415	393	401	413	399	404	416		1	8	22	0	8	20	6	11	23		31.25	250	687.5	0	250	625	187.5	343.75	718.75
F12	1	1	2	3	10	3	643	648	655	674	647	654	668	651	659	671		1	8	27	0	7	21	4	12	24		31.25	250	843.75	0	218.75	656.25	125	375	750
F13*	1	1	2	1	1	1	320	323	342	350	334	340	354	334	346	354		-11	8	16	0	6	20	0	12	20		-343.75	250	500	0	187.5	625	0	375	625
F13*	1	1	2	3	5	2	478	476	498	506	486	495	506	488	495	508		-10	12	20	0	9	20	2	9	22		-312.5	375	625	0	281.25	625	62.5	281.25	687.5
F13*	1	1	2	3	10	2	247	259	270	280	260	269	274	261	268	278		-1	10	20	0	9	14	1	8	18		-31.25	312.5	625	0	281.25	437.5	31.25	250	562.5
F14	1	1	2	3	1	1	127	133	142	152	133	140	151	135	143	157		0	9	19	0	7	18	2	10	24		0	281.25	593.75	0	218.75	562.5	62.5	312.5	750
F14	1	1	2	3	5	2	255	259	268	279	259	267	278	265	268	281		0	9	20	0	8	19	6	9	22		0	281.25	625	0	250	593.75	187.5	281.25	687.5
F14	1	1	2	3	10	2	360	366	373	386	367	374	385	368	375	388		-1	6	19	0	7	18	1	8	21		-31.25	187.5	593.75	0	218.75	562.5	31.25	250	656.25
F14	1	1	2	3	5	3	230	235	246	254	236	241	254	239	246	256		-1	10	18	0	5	18	3	10	20		-31.25	312.5	562.5	0	156.25	562.5	93.75	312.5	625
F14	1	1	2	3	10	3	277	286	292	306	286	293	305	289	297	306		0	6	20	0	7	19	3	11	20		0	187.5	625	0	218.75	593.75	93.75	343.75	625
F15*	1	1	2	3	1	1	223	224	228	242	224	231	238	228	234	245		0	4	18	0	7	14	4	10	21		0	125	562.5	0	218.75	437.5	125	312.5	656.25
F15*	1	1	2	3	5	2	334	336	340	352	335	341	351	339	345	354		1	5	17	0	6	16	4	10	19		31.25	156.25	531.25	0	187.5	500	125	312.5	593.75
F15*	1	1	2	3	10	2	407	408	413	423	407	410	424	413	416	425		1	6	16	0	3	17	6	9	18		31.25	187.5	500	0	93.75	531.25	187.5	281.25	562.5
F15*	1	1	2	1	5	3	1172	1177	1183	1192	1179	1183	1192	1181	1188	1196		-2	4	13	0	4	13	2	9	17		-62.5	125	406.25	0	125	406.25	62.5	281.25	531.25
F16	1	1	2	3	1	1	241	251	263	272	251	260	271	251	264	274		0	12	21	0	9	20	0	13	23		0	375	656.25	0	281.25	625	0	406.25	718.75
F16	1	1	2	3	5	2	190	186	201	212	191	198	209	195	200	213		-5	10	21	0	7	18	4	9	22		-156.25	312.5	656.25	0	218.75	562.5	125	281.25	687.5
F16	1	1	2	3	10	2	293	298	301	313	290	304	315	299	306	316		8	11	23	0	14	25	9	16	26		250	343.75	718.75	0	437.5	781.25	281.25	500	812.5
F16	1	1	2	3	5	3	345	356	365	372	355	362	371	357	365	372		1	10	17	0	7	16	2	10	17		31.25	312.5	531.25	0	218.75	500	62.5	312.5	531.25
F16	1	1	2	3	10	3	264	272	278	292	270	279	291	275	281	291		2	8	22	0	9	21	5	11	21		62.5	250	687.5	0	281.25	656.25	156.25	343.75	656.25
F17	1	1	2	3	1	1	236	239	248	259	238	248	257	240	248	257		1	10	21	0	10	19	2	10	19		31.25	312.5	656.25	0	312.5	593.75	62.5	312.5	593.75
F17	1	1	2	3	5	2	244	247	251	267	245	251	266	248	258	266		2	6	22	0	6	21	3	13	21		62.5	187.5	687.5	0	187.5	656.25	93.75	406.25	656.25
F17	1	1	2	3	10	2	292	296	305	315	294	300	312	297	306	314		2	11	21	0	6	18	3	12	20		62.5	343.75	656.25	0	187.5	562.5	93.75	375	625
F17	1	1	2	3	5	3	268	267	285	297	280	287	294	283	288	296		-13	5	17	0	7	14	3	8	16		-406.25	156.25	531.25	0	218.75	437.5	93.75	250	500
F17	1	1	2	3	10	3	384	402	405	418	400	405	415	403	410	418		2	5	18	0	5	15	3	10	18		62.5	156.25	562.5	0	156.25	468.75	93.75	312.5	562.5
F18	1	1	2	3	1	1	252	264	271	276	263	269	275	264	270	277		1	8	13	0	6	12	1	7	14		31.25	250	406.25	0	187.5	375	31.25	218.75	437.5
F18	1	1	2	3	5	2	376	379	386	396	379	389	395	384	389	396		0	7	17	0	10	16	5	10	17		0	218.75	531.25	0	312.5	500	156.25	312.5	531.25
F18	1	1	2	3	10	2	266	270	280	289	268	277	288	271	279	289		2	12	21	0	9	20	3	11	21		62.5	375	656.25	0	281.25	625	93.75	343.75	656.25
F18	1	1	2	3	5	3	525	529	535	547	529	533	547	534	538	546		0	6	18	0	4	18	5	9	17		0	187.5	562.5	0	125	562.5	156.25	281.25	531.25
F18	1	1	2	3	10	3	546	548	554	568	548	552	566	553	558	569		0	6	20	0	4	18	5	10	21		0	187.5	625	0	125	562.5	156.25	312.5	656.25
F19	1	1	2	3	1	1	?	144	151	160	143	150	160	144	150	161		1	8	17	0	7	17	1	7	18		31.25	250	531.25	0	218.75	531.25	31.25	218.75	562.5
F19	1	1	2	4	5	2	?	439	446	459	435	445	457	445	448	458		4	11	24	0	10	22	10	13	23		125	343.75	750	0	312.5	687.5	312.5	406.25	718.75
F19	1	1	2	3	10	2	?	595	606	617	595	603	615	603	606	617		0	11	22	0	8	20	8	11	22		0	343.75	687.5	0	250	625	250	343.75	687.5
F19	1	1	2	3	5	3	316	319	328	337	319	324	334	321	327	337		0	9	18	0	5	15	2	8	18		0	281.25	562.5	0	156.25	468.75	62.5	250	562.5
F19	1	1	2	4	10	3	475	477	484	493	477	480	489	479	485	494		0	7	16	0	3	12	2	8	17		0	218.75	500	0	93.75	375	62.5	250	531.25
F20	1	1	2	3	1	1	234	234	246	258	234	240	264	238	246	264		0	12	24	0	6	30	4	12	30		0	375	750	0	187.5	937.5	125	375	937.5
F20	1	1	2	3	5	2	320	321	333	341	316	329	338	323	331	343		5	17	25	0	13	22	7	15	27		156.25	531.25	781.25	0	406.25	687.5	218.75	468.75	843.75
F20	1	1	2	3	10	2	439	441	447	460	437	447	458	444	450	463		4	10	23	0	10	21	7	13	26		125	312.5	718.75	0	312.5	656.25	218.75	406.25	812.5
F20	1	1	2	3	5	3	316	321	325	336	318	328	335	323	328	335		3	7	18	0	10	17	5	10	17		93.75	218.75	562.5	0	312.5	531.25	156.25	312.5	531.25
F20	1	1	2	3	10	3	290	292	299	309	290	299	308	298	302	313		2	9	19	0	9	18	8	12	23		62.5	281.25	593.75	0	281.25	562.5	250	375	718.75
F21	1	1	2	3	1	1	198	203	216	223	205	215	224	207	216	224		-2	11	18	0	10	19	2	11	19		-62.5	343.75	562.5	0	312.5	593.75	62.5	343.75	593.75
F21	1	1	2	3	5	2	390	394	405	415	397	405	414	403	406	413		-3	8	18	0	8	17	6	9	16		-93.75	250	562.5	0	250	531.25	187.5	281.25	500
F21	1	1	2	3	10	2	432	434	444	452	431	443	451	438	444	452		3	13	21	0	12	20	7	13	21		93.75	406.25	656.25	0	375	625	218.75	406.25	656.25
F21	1	1	2	4	5	3	214	224	230	244	224	232	242	228	234	242		0	6	20	0	8	18	4	10	18		0	187.5	625	0	250	562.5	125	312.5	562.5
F21	1	1	2	4	10	3	318	322	331	343	323	329	341	329	333	343		-1	8	20	0	6	18	6	10	20		-31.25	250	625	0	187.5	562.5	187.5	312.5	625
F22	1	1	2	3	1	1	266	268	275	283	266	275	282	271	274	282		2	9	17	0	9	16	5	8	16		62.5	281.25	531.25	0	281.25	500	156.25	250	500
F22	1	1	2	3	5	2	272	273	279	290	275	282	288	278	281	289		-2	4	15	0	7	13	3	6	14		-62.5	125	468.75	0	218.75	406.25	93.75	187.5	437.5
F22	1	1	2	3	10	2	331	331	336	346	332	342	345	336	339	346		-1	4	14	0	10	13	4	7	14		-31.25	125	437.5	0	312.5	406.25	125	218.75	437.5
F22	1	1	2	4	5	3	305	307	311	319	305	312	320	309	312	322		2	6	14	0	7	15	4	7	17		62.5	187.5	437.5	0	218.75	468.75	125	218.75	531.25
F22	1	1	2	3	10	3	358	358	364	374	358	367	374	363	367	375		0	6	16	0	9	16	5	9	17		0	187.5	500	0	281.25	500	156.25	281.25	531.25
M01	2	1	2	3	1	1	989	993	1000	1008	991	1002	1008	993	1002	1011		2	9	17	0	11	17	2	11	20		62.5	281.25	531.25	0	343.75	531.25	62.5	343.75	625
M01	2	1	2	3	5	2	579	582	587	602	584	588	602	585	594	602		-2	3	18	0	4	18	1	10	18		-62.5	93.75	562.5	0	125	562.5	31.25	312.5	562.5
M01	2	1	2	3	10	2	377	383	389	403	384	392	400	386	392	403		-1	5	19	0	8	16	2	8	19		-31.25	156.25	593.75	0	250	500	62.5	250	593.75
M01	2	1	2	3	5	3	368	380	385	400	381	388	397	383	391	399		-1	4	19	0	7	16	2	10	18		-31.25	125	593.75	0	218.75	500	62.5	312.5	562.5
M01	2	1	2	3	10	3	431	443	445	463	443	448	464	445	455	465		0	2	20	0	5	21	2	12	22		0	62.5	625	0	156.25	656.25	62.5	375	687.5
M02	2	1	2	3	1	1	828	829	842	850	831	841	851	831	842	852		-2	11	19	0	10	20	0	11	21		-62.5	343.75	593.75	0	312.5	625	0	343.75	656.25
M02	2	1	2	3	5	2	279	288	294	302	286	295	304	288	297	307		2	8	16	0	9	18	2	11	21		62.5	250	500	0	281.25	562.5	62.5	343.75	656.25
M02	2	1	2	3	5	3	330	334	342	351	334	342	351	336	344	353		0	8	17	0	8	17	2	10	19		0	250	531.25	0	250	531.25	62.5	312.5	593.75
M02	2	1	2	3	10	2	350	353	361	370	353	363	370	354	364	373		0	8	17	0	10	17	1	11	20		0	250	531.25	0	312.5	531.25	31.25	343.75	625
M02	2	1	2	3	10	3	369	370	377	388	370	379	387	374	381	389		0	7	18	0	9	17	4	11	19		0	218.75	562.5	0	281.25	531.25	125	343.75	593.75
M03	2	1	2	3	1	1	308	309	320	327	308	319	328	311	320	330		1	12	19	0	11	20	3	12	22		31.25	375	593.75	0	343.75	625	93.75	375	687.5
M03	2	1	2	3	5	2	380	382	385	394	380	387	395	382	392	399		2	5	14	0	7	15	2	12	19		62.5	156.25	437.5	0	218.75	468.75	62.5	375	593.75
M03	2	1	2	3	10	2	360	361	365	375	359	365	377	361	365	378		2	6	16	0	6	18	2	6	19		62.5	187.5	500	0	187.5	562.5	62.5	187.5	593.75
M03	2	1	2	3	5	3	450	455	461	472	455	461	471	458	461	472		0	6	17	0	6	16	3	6	17		0	187.5	531.25	0	187.5	500	93.75	187.5	531.25
M03	2	1	2	3	10	3	478	481	486	498	481	486	496	483	488	498		0	5	17	0	5	15	2	7	17		0	156.25	531.25	0	156.25	468.75	62.5	218.75	531.25
M04	2	1	1	2	1	1	?	223	226	232	218	226	233	223	226	234		5	8	14	0	8	15	5	8	16		156.25	250	437.5	0	250	468.75	156.25	250	500
M04	2	1	1	4	5	2	318	320	328	338	320	329	335	323	329	337		0	8	18	0	9	15	3	9	17		0	250	562.5	0	281.25	468.75	93.75	281.25	531.25
M04	2	1	1	3	10	2	311	315	322	331	314	323	330	318	324	333		1	8	17	0	9	16	4	10	19		31.25	250	531.25	0	281.25	500	125	312.5	593.75
M04	2	1	1	3	5	3	319	323	327	336	321	328	335	325	330	336		2	6	15	0	7	14	4	9	15		62.5	187.5	468.75	0	218.75	437.5	125	281.25	468.75
M04	2	1	1	4	10	3	361	373	379	388	373	379	387	374	381	389		0	6	15	0	6	14	1	8	16		0	187.5	468.75	0	187.5	437.5	31.25	250	500
M05	2	1	2	3	1	1	336	337	346	356	325	347	355	342	347	356		12	21	31	0	22	30	17	22	31		375	656.25	968.75	0	687.5	937.5	531.25	687.5	968.75
M05	2	1	2	3	5	2	346	351	354	364	349	355	365	352	355	366		2	5	15	0	6	16	3	6	17		62.5	156.25	468.75	0	187.5	500	93.75	187.5	531.25
M05	2	1	2	3	10	2	265	266	271	286	266	270	285	268	271	286		0	5	20	0	4	19	2	5	20		0	156.25	625	0	125	593.75	62.5	156.25	625
M05	2	1	2	4	5	3	209	218	223	234	217	221	234	221	225	234		1	6	17	0	4	17	4	8	17		31.25	187.5	531.25	0	125	531.25	125	250	531.25
M05	2	1	2	3	10	3	223	231	237	245	227	237	246	233	238	248		4	10	18	0	10	19	6	11	21		125	312.5	562.5	0	312.5	593.75	187.5	343.75	656.25
M07	2	1	2	3	1	1	?	192	205	209	190	205	208	192	206	210		2	15	19	0	15	18	2	16	20		62.5	468.75	593.75	0	468.75	562.5	62.5	500	625
M07	2	1	2	3	5	2	276	280	291	298	278	290	296	281	291	298		2	13	20	0	12	18	3	13	20		62.5	406.25	625	0	375	562.5	93.75	406.25	625
M07	2	1	2	3	10	2	223	224	234	241	223	234	241	229	235	242		1	11	18	0	11	18	6	12	19		31.25	343.75	562.5	0	343.75	562.5	187.5	375	593.75
M07	2	1	2	3	5	3	306	320	329	338	320	330	336	320	330	337		0	9	18	0	10	16	0	10	17		0	281.25	562.5	0	312.5	500	0	312.5	531.25
M07	2	1	2	4	10	3	270	276	282	289	273	282	289	276	282	291		3	9	16	0	9	16	3	9	18		93.75	281.25	500	0	281.25	500	93.75	281.25	562.5
M09	2	1	2	3	1	1	182	186	192	208	187	195	207	187	194	210		-1	5	21	0	8	20	0	7	23		-31.25	156.25	656.25	0	250	625	0	218.75	718.75
M09	2	1	2	4	5	2	269	274	277	292	272	279	292	275	279	293		2	5	20	0	7	20	3	7	21		62.5	156.25	625	0	218.75	625	93.75	218.75	656.25
M09	2	1	2	3	10	2	301	306	311	325	307	311	325	308	312	325		-1	4	18	0	4	18	1	5	18		-31.25	125	562.5	0	125	562.5	31.25	156.25	562.5
M09	2	1	2	4	5	3	275	282	286	298	281	286	299	284	287	298		1	5	17	0	5	18	3	6	17		31.25	156.25	531.25	0	156.25	562.5	93.75	187.5	531.25
M09	2	1	2	3	10	3	386	391	396	409	391	397	408	392	397	408		0	5	18	0	6	17	1	6	17		0	156.25	562.5	0	187.5	531.25	31.25	187.5	531.25
M10	2	1	2	3	1	1	93	97	102	115	98	105	113	99	104	116		-1	4	17	0	7	15	1	6	18		-31.25	125	531.25	0	218.75	468.75	31.25	187.5	562.5
M10	2	1	2	3	5	2	175	180	187	199	178	189	196	183	189	198		2	9	21	0	11	18	5	11	20		62.5	281.25	656.25	0	343.75	562.5	156.25	343.75	625
M10	2	1	2	4	10	2	300	305	314	324	305	318	324	312	318	327		0	9	19	0	13	19	7	13	22		0	281.25	593.75	0	406.25	593.75	218.75	406.25	687.5
M10	2	1	2	3	5	3	250	242	260	267	253	260	266	254	261	267		-11	7	14	0	7	13	1	8	14		-343.75	218.75	437.5	0	218.75	406.25	31.25	250	437.5
M10	2	1	2	3	10	3	219	223	231	237	223	231	236	227	230	238		0	8	14	0	8	13	4	7	15		0	250	437.5	0	250	406.25	125	218.75	468.75
M11	2	1	2	2	1	1	225	236	241	247	239	247	253	239	247	258		-3	2	8	0	8	14	0	8	19		-93.75	62.5	250	0	250	437.5	0	250	593.75
M11	2	1	2	3	5	2	243	251	258	266	250	258	268	253	258	269		1	8	16	0	8	18	3	8	19		31.25	250	500	0	250	562.5	93.75	250	593.75
M11	2	1	2	3	10	2	292	296	300	313	298	302	312	300	305	321		-2	2	15	0	4	14	2	7	23		-62.5	62.5	468.75	0	125	437.5	62.5	218.75	718.75
M11	2	1	2	4	5	3	330	337	344	353	338	348	354	339	345	355		-1	6	15	0	10	16	1	7	17		-31.25	187.5	468.75	0	312.5	500	31.25	218.75	531.25
M11	2	1	2	3	10	3	322	323	336	345	324	332	344	327	333	343		-1	12	21	0	8	20	3	9	19		-31.25	375	656.25	0	250	625	93.75	281.25	593.75
M12	2	1	1	3	1	1	123	126	135	144	126	138	144	132	138	145		0	9	18	0	12	18	6	12	19		0	281.25	562.5	0	375	562.5	187.5	375	593.75
M12	2	1	1	3	5	2	227	232	239	246	231	240	247	236	241	249		1	8	15	0	9	16	5	10	18		31.25	250	468.75	0	281.25	500	156.25	312.5	562.5
M12	2	1	1	3	10	2	484	385	393	399	385	392	402	390	395	402		0	8	14	0	7	17	5	10	17		0	250	437.5	0	218.75	531.25	156.25	312.5	531.25
M12	2	1	1	5	5	3	217	221	240	249	232	241	249	236	241	250		-11	8	17	0	9	17	4	9	18		-343.75	250	531.25	0	281.25	531.25	125	281.25	562.5
M12	2	1	1	3	10	3	289	290	297	321	303	310	320	303	310	322		-13	-6	18	0	7	17	0	7	19		-406.25	-187.5	562.5	0	218.75	531.25	0	218.75	593.75
M13	2	1	2	3	1	1	360	363	373	382	362	372	380	366	373	384		1	11	20	0	10	18	4	11	22		31.25	343.75	625	0	312.5	562.5	125	343.75	687.5
M13	2	1	2	4	5	2	272	274	283	291	271	282	290	275	281	295		3	12	20	0	11	19	4	10	24		93.75	375	625	0	343.75	593.75	125	312.5	750
M13	2	1	2	5	10	2	461	465	474	484	466	474	482	469	474	487		-1	8	18	0	8	16	3	8	21		-31.25	250	562.5	0	250	500	93.75	250	656.25
M13	2	1	2	5	5	3	385	387	397	405	386	394	406	390	397	417		1	11	19	0	8	20	4	11	31		31.25	343.75	593.75	0	250	625	125	343.75	968.75
M13	2	1	2	3	10	3	427	430	435	452	430	435	449	433	436	457		0	5	22	0	5	19	3	6	27		0	156.25	687.5	0	156.25	593.75	93.75	187.5	843.75
M14	2	1	2	3	1	1	277	284	292	300	281	292	298	286	293	300		3	11	19	0	11	17	5	12	19		93.75	343.75	593.75	0	343.75	531.25	156.25	375	593.75
M14	2	1	2	3	5	2	325	328	333	345	328	335	345	331	336	345		0	5	17	0	7	17	3	8	17		0	156.25	531.25	0	218.75	531.25	93.75	250	531.25
M14	2	1	2	3	10	2	380	385	390	400	383	392	400	387	392	401		2	7	17	0	9	17	4	9	18		62.5	218.75	531.25	0	281.25	531.25	125	281.25	562.5
M14	2	1	2	3	5	3	299	306	311	322	305	312	322	309	313	322		1	6	17	0	7	17	4	8	17		31.25	187.5	531.25	0	218.75	531.25	125	250	531.25
M14	2	1	2	3	10	3	314	319	325	334	319	325	335	321	328	334		0	6	15	0	6	16	2	9	15		0	187.5	468.75	0	187.5	500	62.5	281.25	468.75
M15	2	1	2	3	1	1	230	235	256	260	245	254	259	246	254	262		-10	11	15	0	9	14	1	9	17		-312.5	343.75	468.75	0	281.25	437.5	31.25	281.25	531.25
M15	2	1	2	3	5	2	416	425	435	440	425	434	440	428	434	441		0	10	15	0	9	15	3	9	16		0	312.5	468.75	0	281.25	468.75	93.75	281.25	500
M15	2	1	2	3	10	2	376	379	384	392	377	387	392	382	387	394		2	7	15	0	10	15	5	10	17		62.5	218.75	468.75	0	312.5	468.75	156.25	312.5	531.25
M15	2	1	2	4	5	3	521	529	536	543	528	536	543	532	536	544		1	8	15	0	8	15	4	8	16		31.25	250	468.75	0	250	468.75	125	250	500
M15	2	1	2	3	10	3	313	324	332	339	323	331	339	327	332	339		1	9	16	0	8	16	4	9	16		31.25	281.25	500	0	250	500	125	281.25	500
M16	2	1	2	3	1	1	257	269	275	279	264	275	277	265	273	280		5	11	15	0	11	13	1	9	16		156.25	343.75	468.75	0	343.75	406.25	31.25	281.25	500
M16	2	1	2	2	5	2	230	239	249	252	236	247	252	240	249	254		3	13	16	0	11	16	4	13	18		93.75	406.25	500	0	343.75	500	125	406.25	562.5
M16	2	1	2	3	10	2	275	284	288	301	283	292	301	285	293	301		1	5	18	0	9	18	2	10	18		31.25	156.25	562.5	0	281.25	562.5	62.5	312.5	562.5
M16	2	1	2	3	5	3	360	364	373	380	363	371	381	365	372	383		1	10	17	0	8	18	2	9	20		31.25	312.5	531.25	0	250	562.5	62.5	281.25	625
M16	2	1	2	4	10	3	369	382	390	401	382	390	399	386	391	400		0	8	19	0	8	17	4	9	18		0	250	593.75	0	250	531.25	125	281.25	562.5
M17	2	1	1	3	1	1	216	218	229	233	219	226	234	221	226	242		-1	10	14	0	7	15	2	7	23		-31.25	312.5	437.5	0	218.75	468.75	62.5	218.75	718.75
M17	2	1	1	3	5	2	261	271	276	280	264	275	282	270	276	289		7	12	16	0	11	18	6	12	25		218.75	375	500	0	343.75	562.5	187.5	375	781.25
M17	2	1	1	3	10	2	470	469	481	487	471	481	488	477	483	491		-2	10	16	0	10	17	6	12	20		-62.5	312.5	500	0	312.5	531.25	187.5	375	625
M17	2	1	1	3	5	3	283	284	291	300	283	290	301	287	294	303		1	8	17	0	7	18	4	11	20		31.25	250	531.25	0	218.75	562.5	125	343.75	625
M17	2	1	1	3	10	3	316	318	326	337	317	326	333	324	328	343		1	9	20	0	9	16	7	11	26		31.25	281.25	625	0	281.25	500	218.75	343.75	812.5
M18	2	1	2	3	1	1	342	343	353	362	343	353	366	346	353	368		0	10	19	0	10	23	3	10	25		0	312.5	593.75	0	312.5	718.75	93.75	312.5	781.25
M18	2	1	2	3	5	2	288	287	294	312	286	292	311	289	294	308		1	8	26	0	6	25	3	8	22		31.25	250	812.5	0	187.5	781.25	93.75	250	687.5
M18	2	1	2	3	10	2	284	285	291	309	283	290	308	288	294	307		2	8	26	0	7	25	5	11	24		62.5	250	812.5	0	218.75	781.25	156.25	343.75	750
M18	2	1	2	4	5	3	336	337	345	357	337	346	357	339	348	355		0	8	20	0	9	20	2	11	18		0	250	625	0	281.25	625	62.5	343.75	562.5
M18	2	1	2	3	10	3	323	325	334	346	326	334	345	329	337	351		-1	8	20	0	8	19	3	11	25		-31.25	250	625	0	250	593.75	93.75	343.75	781.25
M19	2	1	2	3	5	2	383	382	397	404	382	394	405	387	395	405		0	15	22	0	12	23	5	13	23		0	468.75	687.5	0	375	718.75	156.25	406.25	718.75
M19	2	1	2	4	10	2	351	354	363	377	351	363	373	357	365	378		3	12	26	0	12	22	6	14	27		93.75	375	812.5	0	375	687.5	187.5	437.5	843.75
M19	2	1	2	3	5	3	320	330	338	346	331	339	348	332	341	350		-1	7	15	0	8	17	1	10	19		-31.25	218.75	468.75	0	250	531.25	31.25	312.5	593.75
M19	2	1	2	4	10	3	305	320	326	338	317	325	337	323	330	340		3	9	21	0	8	20	6	13	23		93.75	281.25	656.25	0	250	625	187.5	406.25	718.75
M20	2	1	2	1	1	1	231	231	238	258	248	252	260	236	251	263		-17	-10	10	0	4	12	-12	3	15		-531.25	-312.5	312.5	0	125	375	-375	93.75	468.75
M20	2	1	2	4	5	2	259	263	269	287	262	269	286	266	269	287		1	7	25	0	7	24	4	7	25		31.25	218.75	781.25	0	218.75	750	125	218.75	781.25
M20	2	1	2	3	10	2	334	334	339	357	334	339	355	337	342	357		0	5	23	0	5	21	3	8	23		0	156.25	718.75	0	156.25	656.25	93.75	250	718.75
M20	2	1	2	4	5	3	316	317	321	327	316	321	330	318	324	335		1	5	11	0	5	14	2	8	19		31.25	156.25	343.75	0	156.25	437.5	62.5	250	593.75
M20	2	1	2	3	10	3	321	321	328	336	321	326	338	324	330	340		0	7	15	0	5	17	3	9	19		0	218.75	468.75	0	156.25	531.25	93.75	281.25	593.75
M21	2	1	1	3	1	1	205	213	216	225	211	218	225	213	218	228		2	5	14	0	7	14	2	7	17		62.5	156.25	437.5	0	218.75	437.5	62.5	218.75	531.25
M21	2	1	1	3	5	2	405	409	415	422	409	414	423	411	415	426		0	6	13	0	5	14	2	6	17		0	187.5	406.25	0	156.25	437.5	62.5	187.5	531.25
M21	2	1	1	3	10	2	219	219	225	234	220	225	232	221	227	238		-1	5	14	0	5	12	1	7	18		-31.25	156.25	437.5	0	156.25	375	31.25	218.75	562.5
M21	2	1	1	4	5	3	238	241	247	255	240	246	256	243	248	261		1	7	15	0	6	16	3	8	21		31.25	218.75	468.75	0	187.5	500	93.75	250	656.25
M21	2	1	1	4	10	3	347	349	354	364	349	354	366	351	355	371		0	5	15	0	5	17	2	6	22		0	156.25	468.75	0	156.25	531.25	62.5	187.5	687.5

## Sheet: graph 1
				Percentage of adherence
			All bolus types	85.71
			5mL x thin	85.3
			5mL x thick	87.5
			10mL x thin	85.37
			10mL x thick	84.62

## Sheet: graph 2
										error bar
	All bolus types	HBOn	0						0	0
		TBOn	115.88						107	8.88
		HBMax	237.19						225	12.19
		TBMax	300.85						291	9.85
		HBOff	555.51						541	14.51
		TBOff	621.89						604	17.89
	5mL x thin	HBOn		0					0		0
		TBOn		118.9					100		18.9
		HBMax		256.86					231		25.86
		TBMax		310.21					288		22.21
		HBOff		580.79					550		30.79
		TBOff		626.52					599		27.52
	5mL x thick	HBOn			0				0			0
		TBOn			96.88				83.1			13.78
		HBMax			225				205			20
		TBMax			285.16				271			14.16
		HBOff			524.22				501			23.22
		TBOff			587.5				548			39.5
	10mL x thin	HBOn				0			0				0
		TBOn				128.05			106				22.05
		HBMax				256.1			230				26.1
		TBMax				313.26			290				23.26
		HBOff				576.98			546				30.98
		TBOff				658.54			609				49.54
	10mL x thick	HBOn					0		0					0
		TBOn					119.39		101					18.39
		HBMax					209.13		190					19.13
		TBMax					294.07		276					18.07
		HBOff					538.46		512					26.46
		TBOff					613.78		585					28.78
